# Supplementary material for: Human milk miRNAs primarily originate from the mammary gland resulting in unique miRNA profiles of fractionated milk
Source: Sci Rep. 2016 Feb 8;6:20680. doi: 10.1038/srep20680 (PMC4745068; doi:10.1038/srep20680)
Supplement: Supplementary Tables [file srep20680-s1.xls]

## Sheet: Alsaweed et al
	Human milk miRNAs primarily originate from the mammary gland resulting in unique miRNA profiles of fractionated milk
	Mohammed Alsaweed, Ching Tat Lai, Peter E. Hartmann, Donna T. Geddes, Foteini Kakulas

## Sheet: S1
Table S1A - the list of miRNAs that were identified in all four sample groups (human milk cells and lipids, maternal PBMCs and plasma) with Ct value between 8 and 29.																				Table S1B - The total number of miRNA species (Ct 8-29) that were detected in each of the samples (human milk cells, human milk lipids, maternal PBMCs, and plasma) examined.
# of samples: the number of samples in which this miRNA was detected
Human milk cells (n=10 samples)					Human milk lipids (n=10 samples)					Maternal PBMCs (n=10 samples)					Maternal plasma (n=10 samples)					Participant ID	Sample type	# of miRNA species
																				1	Milk cells	146
miRNA species	Average Ct (n=10)	S.D.	# of samples		miRNA species	Average Ct (n=10)	S.D.	# of samples		miRNA species	Average Ct (n=10)	S.D.	# of samples		miRNA species	Average Ct (n=10)	S.D.	# of samples		1	Milk lipids	144
hsa-miR-520a	10.434	-	1		hsa-miR-519e	11.649	-	1		hsa-miR-26a	13.0439	3.65899	9		hsa-miR-92a-1#	10.454	-	1		1	PBMCs	141
HSA-MIR-1243	11.602	-	1		hsa-miR-506	11.76	-	1		hsa-miR-142-3p	13.3514	2.88885	5		hsa-miR-550	10.998	-	1		1	Plasma	223
mmu-let-7d#	13.199	-	1		hsa-miR-200c	13.5256	2.6093	8		hsa-miR-30b	13.4503	4.59874	8		hsa-miR-200c#	11.0293	1.52782	3		2	Milk cells	165
hsa-miR-200c	13.2543	3.62111	7		hsa-miR-191	13.6889	3.02888	10		hsa-miR-454	13.5267	3.71399	10		hsa-miR-20b#	11.2395	2.40487	2		2	Milk lipids	143
HSA-MIR-1264	13.604	-	1		hsa-miR-146b	13.7068	3.28614	6		hsa-miR-223	13.556	1.43367	3		hsa-miR-380-3p	11.344	-	1		2	PBMCs	198
HSA-MIR-1178	13.767	-	1		hsa-miR-193b	14.1591	3.33557	10		hsa-miR-186	13.6185	4.98334	10		hsa-miR-141#	11.3897	2.598	3		2	Plasma	247
hsa-miR-30b	13.8259	4.03619	10		hsa-miR-30b	14.175	3.7375	10		hsa-miR-29a	13.7058	4.17841	9		HSA-MIR-664	11.536	2.04741	3		3	Milk cells	150
hsa-miR-146b	14.022	2.91982	5		hsa-miR-19b	14.3056	3.37102	10		hsa-miR-20a	13.8239	4.4473	9		hsa-miR-33b	11.626	-	1		3	Milk lipids	105
hsa-miR-223	14.4682	3.25342	9		hsa-miR-16	14.9958	3.01323	10		hsa-miR-106a	13.8338	4.37911	6		hsa-miR-200a	11.8697	1.61279	3		3	PBMCs	168
hsa-miR-191	14.6273	3.11851	8		hsa-miR-30c	15.1111	4.2273	9		hsa-miR-30c	14.388	5.72575	9		hsa-miR-549	12	2.24439	3		3	Plasma	270
hsa-miR-19b	14.6515	4.11163	8		hsa-miR-24	15.202	3.98121	10		hsa-miR-155	14.4528	3.90495	10		hsa-miR-802	12.0475	2.91964	2		4	Milk cells	256
hsa-miR-30a-5p	14.8813	5.0898	10		hsa-miR-106a	15.4994	3.12139	10		hsa-miR-484	14.4802	6.00022	4		hsa-miR-518e	12.13	1.06066	2		4	Milk lipids	285
hsa-miR-193b	14.9328	3.49459	8		hsa-miR-222	15.6824	3.56604	10		hsa-miR-126#	14.5646	4.33478	9		HSA-MIR-1243	12.2867	1.43114	3		4	PBMCs	366
hsa-miR-132#	14.958	-	1		hsa-miR-320	15.793	3.10644	10		hsa-miR-17	14.7367	4.14252	6		hsa-miR-519d	12.3633	3.3158	3		4	Plasma	176
hsa-miR-16	14.9931	3.57293	9		hsa-let-7b	15.843	5.48998	2		hsa-miR-24	14.8666	5.01626	5		hsa-miR-519e	12.457	2.98258	2		5	Milk cells	343
HSA-MIR-1236	15.155	-	1		hsa-miR-200b	15.9296	3.10773	10		hsa-miR-222	14.877	4.01639	3		hsa-miR-493	12.465	2.00229	3		5	Milk lipids	189
hsa-miR-24	15.1726	4.44387	10		hsa-miR-17	15.9728	3.62783	10		hsa-miR-191	14.9373	1.46238	3		hsa-miR-193a-3p	12.595	3.29868	3		5	PBMCs	306
hsa-miR-106a	15.2552	3.8624	9		hsa-miR-935	16.161	-	1		hsa-miR-374	14.9589	3.42047	10		hsa-miR-194#	12.598	2.86095	2		5	Plasma	96
hsa-miR-200b	15.2688	4.17486	10		hsa-miR-20a	16.4352	2.869	10		hsa-miR-19a	15.2625	3.72332	8		hsa-miR-330-5p	12.6473	3.5215	3		6	Milk cells	297
hsa-miR-17	15.3132	3.94605	10		hsa-miR-200a	16.4749	3.83283	10		HSA-MIR-1301	15.302	-	1		hsa-miR-331-5p	12.6527	3.49802	3		6	Milk lipids	235
hsa-miR-30c	15.4816	4.80338	10		hsa-miR-186	16.5554	4.26806	10		hsa-let-7g	15.354	3.26061	10		HSA-MIR-1278	12.6765	2.80509	2		6	PBMCs	370
hsa-miR-200a	15.7173	4.14525	10		hsa-miR-146a	16.7226	3.84171	9		hsa-miR-526b	15.366	-	1		hsa-miR-623	12.7107	2.07802	3		6	Plasma	134
hsa-miR-484	15.7532	4.92865	8		hsa-miR-885-5p	17.1198	3.34642	10		hsa-miR-29c	15.3872	4.15742	10		HSA-MIR-1294	12.7617	2.6844	3		7	Milk cells	254
hsa-miR-574-3p	15.763	3.91255	10		hsa-miR-22	17.1948	2.59622	6		hsa-miR-16	15.5185	2.21075	4		hsa-miR-136	12.766	3.16072	3		7	Milk lipids	197
hsa-miR-20a	15.7868	4.1665	10		hsa-miR-30a-5p	17.5074	4.84327	10		hsa-miR-26b	15.5578	3.58865	10		hsa-miR-149#	12.8083	2.82764	3		7	PBMCs	327
hsa-miR-222	15.8113	4.53206	10		hsa-miR-574-3p	17.5625	2.56167	10		hsa-miR-574-3p	15.5958	3.70199	10		hsa-miR-342-5p	12.8817	2.97835	3		7	Plasma	116
hsa-miR-186	16.4444	4.39429	10		hsa-miR-26a	17.7096	3.24197	10		hsa-miR-150	15.6883	0.321133	3		hsa-miR-33a	12.931	2.34201	3		8	Milk cells	305
hsa-miR-146a	16.5119	4.53057	10		hsa-let-7g	17.7396	2.56606	10		hsa-miR-590-5p	15.7899	4.1363	10		hsa-miR-198	13.0023	3.53639	3		8	Milk lipids	233
hsa-miR-320	16.6032	3.25659	10		hsa-miR-141	17.7947	3.79888	10		rno-miR-7#	15.8523	4.32621	10		hsa-miR-17#	13.005	3.67162	3		8	PBMCs	335
hsa-let-7e	16.7343	3.40227	10		hsa-miR-223	17.8246	3.58702	9		hsa-miR-19b	16.029	4.4748	4		HSA-MIR-1288	13.149	4.44442	3		8	Plasma	162
hsa-miR-452#	16.745	-	1		hsa-miR-29a	18.3699	4.1733	10		hsa-miR-320	16.0642	4.80642	10		hsa-miR-520b	13.3893	3.10783	4		9	Milk cells	253
hsa-miR-519e#	16.961	-	1		hsa-miR-29c	18.4267	3.5301	10		hsa-miR-92a	16.1661	3.63164	10		hsa-miR-497#	13.4032	2.77354	4		9	Milk lipids	196
hsa-miR-141	17.0036	3.86415	10		hsa-miR-148a	18.4924	2.64948	10		HSA-MIR-1204	16.173	-	1		hsa-miR-202	13.5073	2.04408	3		9	PBMCs	277
hsa-let-7g	17.0538	3.46213	10		hsa-miR-21	18.5701	3.18528	10		hsa-miR-28-3p	16.2207	3.8864	7		HSA-MIR-1302	13.53	1.71819	3		9	Plasma	112
hsa-miR-29a	17.1136	3.98345	10		hsa-miR-375	18.6304	2.94227	10		mmu-miR-140	16.2885	4.0166	10		hsa-miR-519a	13.5852	2.95983	4		10	Milk cells	284
hsa-miR-30d	17.1677	4.24803	10		hsa-miR-374	18.8321	2.84428	10		hsa-miR-31	16.319	5.25618	10		hsa-miR-523	13.657	2.40172	3		10	Milk lipids	245
hsa-miR-375	17.2223	3.99892	10		hsa-miR-484	18.9454	5.53298	7		hsa-miR-146b	16.4437	1.45393	3		hsa-miR-520a#	13.6973	2.94816	4		10	PBMCs	323
hsa-miR-885-5p	17.2317	4.01503	10		hsa-miR-30d	19.0161	4.1306	10		hsa-miR-30a-5p	16.4527	3.60541	9		hsa-miR-16-2#	13.7113	1.97562	3		10	Plasma	153
hsa-miR-21	17.2369	3.71288	10		hsa-let-7e	19.0302	3.57033	6		hsa-miR-409-3p	16.4622	3.61794	9		hsa-miR-519c	13.7332	3.35682	4
HSA-MIR-664	17.2388	4.49846	9		hsa-miR-429	19.0521	3.29489	10		hsa-miR-331	16.5983	4.12984	10		hsa-miR-34b	13.7726	2.82195	4
hsa-miR-374	17.3031	3.83844	10		hsa-miR-19a	19.0956	2.89217	10		hsa-miR-342-3p	16.6113	4.11821	4		hsa-let-7b	13.7993	4.77937	3
hsa-miR-26a	17.3717	4.09441	10		hsa-miR-26b	19.1729	3.18027	10		hsa-miR-151-3p	16.6878	3.582	10		hsa-miR-548b	13.8553	1.00869	3
hsa-miR-22	17.5444	2.86524	8		mmu-miR-374-5p	19.2528	3.04071	10		hsa-miR-106b	16.7071	5.13849	10		hsa-miR-545	13.865	3.27357	4
hsa-miR-30e-3p	17.6748	3.54734	9		hsa-miR-511	19.3229	3.17343	10		hsa-miR-376c	16.7082	3.90663	8		hsa-miR-185#	13.8693	2.86	3
hsa-miR-29c	17.6798	3.93582	10		hsa-miR-195	19.7072	3.4575	10		mmu-miR-374-5p	16.7538	3.25179	10		hsa-miR-548c-5p	13.8703	0.684811	3
hsa-miR-148a	17.7929	3.87468	10		hsa-miR-342-3p	19.724	3.60406	6		hsa-miR-21	16.8428	6.6179	9		hsa-miR-516b	13.8753	4.02766	3
hsa-miR-30a-3p	17.8558	4.78196	10		hsa-miR-590-5p	19.7454	3.4887	10		hsa-let-7e	16.8688	3.10028	10		hsa-miR-365	13.8757	3.52	3
hsa-miR-941	17.909	-	1		hsa-miR-106b	19.777	3.82036	10		hsa-miR-339-3p	16.8999	3.85148	10		hsa-miR-606	13.8928	2.89035	4
hsa-miR-19a	18.0262	4.1591	10		hsa-miR-324-3p	19.8241	3.38471	10		hsa-miR-140-3p	16.9226	4.25088	8		hsa-miR-622	13.906	3.49064	3
rno-miR-7#	18.0952	4.02061	8		hsa-miR-331	19.86	3.46066	10		mmu-miR-129-3p	16.973	-	1		hsa-miR-522	13.9453	2.88169	4
hsa-miR-32#	18.113	-	1		hsa-miR-224	19.9765	3.19284	10		hsa-miR-766	16.9932	3.87433	10		hsa-miR-218	14.0027	5.39389	3
hsa-miR-331	18.3479	4.38861	10		hsa-miR-152	20.0059	3.4175	10		HSA-MIR-664	17.0078	4.34225	9		hsa-miR-510	14.0168	3.69181	4
hsa-miR-429	18.3965	3.99134	10		hsa-miR-30a-3p	20.0312	4.19017	9		hsa-miR-221	17.0425	3.85351	10		hsa-miR-607	14.093	2.86894	4
hsa-miR-342-3p	18.69	5.08127	6		hsa-miR-92a	20.0644	2.27162	10		hsa-miR-126	17.0802	4.79976	4		hsa-miR-609	14.114	3.02681	3
hsa-miR-454	18.7176	3.96499	10		hsa-miR-28-3p	20.0649	2.84515	10		hsa-miR-532	17.083	3.43682	10		HSA-MIR-1272	14.1273	3.87646	3
hsa-miR-92a	18.7344	3.78741	10		hsa-miR-339-3p	20.1229	3.5461	10		mmu-miR-93	17.1066	4.68411	10		hsa-miR-500	14.1804	3.88417	4
hsa-miR-195	18.7443	4.1002	10		hsa-miR-193a-5p	20.1442	2.75129	10		hsa-miR-193b	17.2331	4.12676	10		HSA-MIR-1284	14.2027	1.92303	3
hsa-miR-26b	18.8275	3.98847	10		hsa-miR-125b	20.1519	2.53714	10		hsa-miR-345	17.3735	4.72113	10		hsa-miR-920	14.2507	2.14802	3
hsa-miR-214#	18.849	-	1		hsa-miR-454	20.2745	3.2583	10		hsa-miR-22	17.4304	0.444135	5		hsa-miR-517b	14.2865	3.96303	4
hsa-miR-642	18.861	8.89523	4		hsa-miR-210	20.2976	3.40426	10		hsa-miR-15b	17.5381	5.26717	10		hsa-miR-325	14.315	4.34827	3
hsa-miR-432#	18.87	-	1		hsa-miR-345	20.3551	3.79259	10		hsa-miR-18b	17.665	-	1		hsa-miR-518c	14.339	3.74239	3
hsa-let-7a	19.0227	3.63646	10		hsa-miR-30e-3p	20.3648	4.21196	8		hsa-miR-431	17.6752	0.783881	5		hsa-miR-371-3p	14.366	4.49425	3
hsa-miR-590-5p	19.127	4.15858	10		hsa-miR-103	20.4899	2.42031	9		hsa-miR-181a	17.6848	3.97589	5		hsa-miR-625#	14.412	4.4214	4
hsa-miR-151-3p	19.1593	4.61885	10		hsa-miR-125a-5p	20.5171	3.00545	9		hsa-miR-652	17.6919	3.81533	10		hsa-miR-223	14.5029	2.5199	9
hsa-miR-28-3p	19.2123	4.20207	10		mmu-miR-93	20.5457	3.25462	10		hsa-miR-199a-3p	17.7165	3.51545	10		hsa-miR-518c#	14.5252	2.77303	4
hsa-miR-106b	19.2244	4.41852	10		mmu-miR-187	20.5701	2.68244	10		hsa-miR-103	17.7547	3.56803	10		hsa-miR-618	14.589	4.03092	4
hsa-miR-150	19.3302	3.56764	10		hsa-let-7a	20.5976	2.95277	9		hsa-miR-132	17.9021	3.06299	8		hsa-miR-15a#	14.6263	2.83333	3
mmu-miR-374-5p	19.4209	3.5304	10		hsa-miR-151-3p	20.6204	3.46275	9		HSA-MIR-590-3P	17.9123	4.29327	10		hsa-miR-521	14.6325	2.71992	4
hsa-miR-511	19.4396	3.96912	10		hsa-miR-335	20.6329	2.71396	10		hsa-miR-146a	17.9203	0.637475	3		hsa-miR-593	14.6571	2.73093	4
hsa-miR-365	19.533	4.66858	7		hsa-miR-181a	20.673	3.50414	8		hsa-miR-93#	17.9646	4.52017	9		hsa-miR-512-3p	14.669	3.85948	4
hsa-miR-152	19.5583	3.86869	10		hsa-miR-132	20.8187	1.61492	7		hsa-miR-625#	18.0107	5.1413	6		hsa-miR-361-3p	14.6833	1.57377	3
hsa-miR-125a-5p	19.655	3.60401	9		rno-miR-7#	20.8779	4.21818	9		hsa-miR-106b#	18.027	0.159465	5		HSA-MIR-577	14.687	1.86114	3
hsa-miR-99b	19.6682	3.94817	10		hsa-miR-744	21.0514	3.20191	9		hsa-miR-223#	18.0612	3.81056	10		hsa-miR-625	14.6993	1.45836	3
hsa-miR-103	19.6844	3.42619	10		hsa-miR-512-3p	21.0657	3.20607	9		hsa-miR-130a	18.0939	3.49034	8		HSA-MIR-1275	14.749	2.80679	3
mmu-miR-93	19.6877	3.90606	10		HSA-MIR-664	21.0658	4.00771	8		hsa-miR-301	18.2072	4.1321	10		hsa-miR-129#	14.8343	7.23269	3
hsa-miR-523	19.7115	2.7493	4		hsa-miR-99a	21.0832	3.72142	10		hsa-miR-20b	18.2172	4.11322	10		hsa-miR-556-3p	14.8807	2.49687	4
hsa-miR-345	19.7175	4.21544	10		hsa-miR-99b	21.2162	3.16557	10		hsa-miR-376a	18.3569	4.83632	9		hsa-miR-587	14.9213	2.49735	4
hsa-miR-224	19.8486	4.64715	10		hsa-miR-100	21.2633	3.36093	6		hsa-miR-532-3p	18.3627	3.78404	8		hsa-miR-146a#	14.938	5.13785	3
hsa-miR-99a	19.8974	4.45829	10		hsa-miR-452	21.3056	3.01793	8		hsa-miR-660	18.3649	4.22737	10		hsa-miR-217	14.9607	3.34231	3
hsa-let-7d	19.9675	3.24954	10		hsa-let-7c	21.3243	2.6284	10		hsa-miR-30e-3p	18.4071	2.87581	9		hsa-miR-22	15.0413	3.52418	3
hsa-miR-193a-5p	19.9723	3.64569	10		hsa-miR-652	21.4337	3.81615	10		hsa-miR-139-5p	18.4295	5.42072	10		mmu-miR-134	15.0457	0.147181	3
hsa-miR-210	19.9833	3.80822	10		hsa-miR-15b	21.4502	2.9015	9		mmu-miR-451	18.4626	3.4565	10		hsa-miR-506	15.12	3.94428	4
hsa-miR-15b#	20.0143	1.18751	3		hsa-miR-339-5p	21.5179	2.50635	9		HSA-MIR-1275	18.4661	3.48951	10		hsa-miR-507	15.1403	4.19709	3
hsa-miR-15b	20.0548	3.75589	10		mmu-miR-140	21.5781	2.43377	9		hsa-miR-339-5p	18.5059	3.82968	9		hsa-miR-626	15.1793	6.8563	3
hsa-miR-30d#	20.071	0.699351	6		hsa-miR-660	21.7152	3.30391	10		hsa-miR-653	18.633	-	1		hsa-miR-936	15.2607	2.29004	3
hsa-miR-155	20.0789	4.33699	10		hsa-miR-150	21.7234	1.59778	7		hsa-miR-195	18.7901	3.61422	10		hsa-miR-616	15.2664	2.86942	4
hsa-miR-200a#	20.1164	4.35257	10		hsa-miR-365	21.7267	2.75719	6		hsa-miR-192	18.8098	4.34118	9		hsa-miR-605	15.3315	3.03387	4
hsa-miR-339-3p	20.1169	3.97848	10		hsa-miR-218	21.775	3.74373	8		hsa-miR-324-5p	18.8584	0.507901	7		hsa-miR-520h	15.3668	4.35087	4
hsa-miR-135a	20.1284	3.26323	8		hsa-miR-661	21.7784	1.59352	5		hsa-let-7a	18.9037	2.67815	9		HSA-MIR-1289	15.3687	3.93554	3
hsa-miR-125b	20.1364	3.50479	9		hsa-miR-130b	21.837	2.83592	8		hsa-miR-200c	18.9454	4.40642	9		hsa-miR-502-3p	15.373	2.81829	4
hsa-miR-218	20.1527	4.11327	9		hsa-miR-517c	21.899	2.31101	7		hsa-miR-133a	18.9502	5.43201	10		hsa-miR-23a	15.397	0.759769	3
hsa-miR-335	20.1537	4.11103	10		hsa-miR-190b	21.9075	1.50008	6		hsa-miR-340	19.0383	4.38387	10		hsa-miR-589	15.4059	2.23427	4
hsa-miR-20a#	20.1963	0.933204	7		hsa-miR-192	21.9171	2.70179	9		hsa-miR-216a	19.045	-	1		hsa-miR-627	15.4897	3.47198	4
hsa-miR-142-3p	20.2118	3.34174	10		hsa-miR-31	21.9444	2.56898	7		hsa-miR-27a	19.0865	4.20153	10		hsa-miR-591	15.5305	4.98442	4
HSA-MIR-1275	20.226	0.0876812	2		hsa-let-7d	21.9613	2.51319	10		HSA-MIR-1260	19.112	2.54374	7		hsa-miR-210	15.5567	2.945	3
hsa-miR-22#	20.3271	2.87256	8		hsa-miR-628-5p	22.0367	2.89121	9		hsa-miR-185	19.1167	3.31607	9		HSA-MIR-1253	15.557	4.47273	3
hsa-miR-30b#	20.338	-	1		hsa-miR-28	22.057	3.50055	10		hsa-miR-142-5p	19.1328	3.72051	10		hsa-miR-200b	15.5575	7.10317	4
hsa-miR-524	20.3805	8.527	2		hsa-miR-203	22.1111	3.20415	9		hsa-miR-328	19.1391	3.20203	9		HSA-MIR-1282	15.6433	6.83307	4
hsa-miR-155#	20.383	-	1		hsa-miR-532-3p	22.1788	1.34634	6		hsa-miR-524-5p	19.205	-	1		hsa-miR-497	15.6565	5.14799	4
hsa-miR-98	20.398	1.77704	4		hsa-miR-22#	22.3161	3.11366	7		hsa-miR-744	19.2471	5.00272	10		hsa-miR-585	15.665	5.83783	3
HSA-MIR-590-3P	20.4156	4.50236	10		hsa-let-7f	22.3822	3.14138	4		hsa-miR-15a	19.2488	4.82478	10		hsa-miR-621	15.7308	2.76094	4
HSA-MIR-1285	20.4255	1.28057	2		hsa-miR-34a	22.3874	1.72271	8		hsa-miR-30d	19.2513	4.25584	9		hsa-miR-183#	15.7407	3.54263	3
hsa-miR-215	20.4985	0.796909	2		hsa-miR-155	22.411	3.15443	10		hsa-miR-874	19.3055	2.75014	8		hsa-miR-596	15.7417	1.73542	3
hsa-miR-452	20.5285	4.11182	8		hsa-miR-205	22.4249	2.74184	10		hsa-miR-520b	19.312	-	1		mmu-miR-124a	15.7533	0.759596	3
hsa-miR-324-3p	20.5693	3.60739	9		HSA-MIR-151-5P	22.535	3.45988	5		hsa-miR-25	19.3388	3.16176	9		hsa-miR-363#	15.8433	1.77589	3
hsa-miR-132	20.5701	3.92408	8		HSA-MIR-1260	22.5759	3.8782	7		hsa-miR-28	19.3809	3.89998	10		hsa-miR-212	15.8735	3.46153	4
hsa-miR-335#	20.5874	4.09484	9		hsa-miR-15b#	22.576	-	1		hsa-miR-628-5p	19.4084	4.34505	10		hsa-miR-582-3p	15.9592	5.08424	5
hsa-miR-200b#	20.601	3.76059	7		hsa-miR-532	22.6601	3.25616	10		hsa-miR-425#	19.4906	4.1463	10		HSA-MIR-1203	15.969	5.48521	3
hsa-miR-28	20.6195	4.08289	10		hsa-miR-93#	22.6784	2.7647	7		hsa-miR-410	19.4951	4.45571	9		HSA-MIR-1301	16.007	7.12496	4
hsa-miR-604	20.6248	4.36331	4		hsa-miR-125b-2#	22.698	3.73804	5		hsa-miR-335	19.5321	3.25632	9		hsa-miR-100	16.1757	4.06132	3
mmu-miR-140	20.634	3.77272	10		hsa-miR-622	22.8695	1.38826	6		hsa-miR-564	19.5463	6.14411	3		mmu-miR-615	16.209	2.33373	4
hsa-miR-203	20.6967	4.15224	9		hsa-miR-27a	22.8717	1.21085	7		hsa-miR-130b	19.6019	2.65729	8		hsa-miR-99b#	16.213	8.16848	4
hsa-miR-181a	20.7273	4.1975	9		hsa-miR-522	22.8719	2.64552	9		hsa-miR-361	19.6626	2.71026	7		hsa-miR-130b#	16.225	10.1775	3
hsa-miR-106a#	20.743	-	1		hsa-miR-25	22.8811	3.17556	9		hsa-miR-335#	19.6716	0.903065	7		HSA-MIR-1305	16.2517	3.53675	3
hsa-miR-183#	20.7452	3.09936	8		hsa-miR-324-5p	22.8905	2.48861	8		hsa-miR-99b	19.6777	3.27779	9		hsa-miR-541#	16.445	3.8412	4
HSA-MIR-1233	20.78	3.44586	5		hsa-miR-425-5p	22.896	-	1		hsa-miR-145	19.7267	5.03008	9		HSA-MIR-548M	16.4675	4.07272	4
hsa-miR-625#	20.8363	1.20639	3		hsa-miR-335#	22.9136	3.03443	7		hsa-let-7d	19.7552	3.03401	10		hsa-miR-562	16.5505	1.98449	4
hsa-miR-520c-3p	20.8553	1.19565	7		hsa-miR-519a	22.9588	3.46659	5		hsa-miR-152	19.8006	3.4325	8		HSA-MIR-1276	16.5937	3.52746	3
hsa-miR-29b-1#	20.863	-	1		hsa-miR-140-3p	22.9744	2.17248	8		hsa-miR-340#	19.8161	3.70964	9		hsa-miR-575	16.5968	4.81546	6
hsa-miR-512-3p	20.8658	3.891	9		hsa-miR-361	22.9923	1.52031	6		hsa-miR-125a-5p	19.8196	4.66705	7		hsa-miR-96#	16.598	5.10271	6
hsa-miR-939	20.8764	3.43688	9		hsa-miR-183#	22.9971	3.21046	8		hsa-miR-432#	19.901	-	1		hsa-miR-19b	16.6437	2.57028	9
hsa-miR-425-5p	20.896	3.98437	4		hsa-miR-135a	22.9995	3.12815	10		hsa-miR-942	19.9495	3.76608	10		hsa-miR-552	16.687	6.15819	4
HSA-MIR-663B	20.9244	2.30097	5		hsa-miR-564	23.0538	3.4361	8		hsa-miR-411	19.9855	3.44944	8		HSA-MIR-1298	16.7113	9.55822	3
mmu-miR-187	20.932	3.56404	10		hsa-miR-30d#	23.1638	1.20939	5		hsa-miR-18a	20.0297	4.46944	10		HSA-MIR-1238	16.7223	7.3066	3
HSA-MIR-1260	20.9359	3.65741	8		hsa-miR-340	23.1691	2.45037	10		hsa-miR-27a#	20.0406	4.77731	10		hsa-miR-362-3p	16.759	8.53997	4
hsa-miR-125b-2#	20.9386	3.23923	8		hsa-miR-200a#	23.2456	3.93354	10		hsa-miR-144#	20.0483	2.8461	7		hsa-miR-566	16.7815	1.68221	4
hsa-miR-652	20.9468	4.69391	10		hsa-miR-196b	23.3137	3.59363	10		hsa-miR-454#	20.061	0.43982	2		hsa-miR-551a	16.8813	2.37726	4
hsa-miR-190b	20.9792	3.62874	9		hsa-miR-148b	23.3163	1.91947	8		hsa-miR-130b#	20.0947	0.302497	3		HSA-MIR-1204	16.9483	5.14153	4
HSA-MIR-151-5P	20.9903	4.26094	9		hsa-miR-423-5p	23.3329	2.40624	9		hsa-miR-20a#	20.1138	3.05516	9		hsa-miR-520c-3p	17.0648	4.24573	5
hsa-miR-141#	21.029	1.29578	7		hsa-miR-517a	23.339	3.56381	8		hsa-miR-30d#	20.1713	0.39362	7		hsa-miR-519b-3p	17.1375	5.92582	4
hsa-miR-190	21.0813	3.75596	7		hsa-miR-34a#	23.3479	2.81716	7		hsa-miR-9	20.1778	2.18539	6		hsa-miR-511	17.274	9.38056	3
hsa-let-7c	21.1111	3.51614	10		hsa-miR-874	23.3571	2.39133	9		hsa-miR-362	20.1807	3.75763	10		HSA-MIR-1291	17.2848	6.86446	4
HSA-MIR-1184	21.178	-	1		hsa-miR-20b	23.358	3.13092	10		hsa-miR-138	20.1857	0.804964	7		hsa-miR-939	17.2895	6.93682	4
hsa-miR-100	21.1836	4.43576	8		hsa-miR-18a	23.4586	2.2938	8		hsa-miR-31#	20.194	3.05525	9		hsa-miR-505	17.3307	7.77926	3
hsa-miR-489	21.218	-	1		hsa-miR-99a#	23.4648	1.85942	6		hsa-miR-29b	20.21	3.16489	9		HSA-MIR-548K	17.3332	6.33392	5
hsa-miR-613	21.319	-	1		hsa-miR-942	23.4778	1.09297	6		hsa-miR-148b#	20.3047	0.973886	7		hsa-miR-98	17.3487	3.69056	3
hsa-miR-181a-2#	21.3397	1.18832	6		HSA-MIR-320B	23.5063	0.924063	6		hsa-miR-196b	20.3707	3.43265	10		hsa-miR-370	17.4097	5.11126	3
hsa-miR-628-5p	21.3406	4.03932	10		mmu-miR-499	23.5413	1.77464	7		hsa-miR-425-5p	20.3895	6.20322	4		hsa-miR-99a#	17.5998	5.69818	6
hsa-let-7f	21.3521	2.72996	8		mmu-miR-491	23.572	1.93355	9		hsa-miR-95	20.4311	4.01905	8		HSA-MIR-1257	17.6233	8.36986	3
hsa-miR-31	21.4114	4.39493	9		hsa-miR-766	23.597	0.456993	3		hsa-miR-127	20.4554	3.14676	8		mmu-miR-379	17.7273	6.06209	6
hsa-miR-660	21.4371	4.10785	10		hsa-miR-200b#	23.6052	3.08271	5		hsa-miR-136#	20.4767	0.982407	7		mmu-miR-96	17.7538	7.56615	4
hsa-miR-93#	21.4548	4.09961	10		hsa-miR-378	23.6088	3.01585	9		hsa-miR-213	20.5149	0.632848	7		HSA-MIR-548H	17.772	7.84567	4
hsa-miR-532-3p	21.5405	3.26402	6		hsa-miR-146b-3p	23.6594	2.43739	9		hsa-miR-939	20.5154	3.33659	9		hsa-miR-181c#	17.8197	7.82142	3
HSA-MIR-1267	21.556	9.70009	2		HSA-MIR-590-3P	23.6906	2.77932	8		hsa-miR-539	20.5439	2.06424	8		hsa-miR-599	17.88	7.04962	3
hsa-miR-27a#	21.5824	3.28199	8		hsa-miR-330	23.7777	1.18479	6		hsa-let-7f	20.5688	3.37106	8		rno-miR-29c#	17.9392	6.44268	6
hsa-miR-942	21.5835	1.96359	8		hsa-miR-101	23.7806	2.34404	9		hsa-miR-143	20.5835	2.33402	8		hsa-miR-186#	17.9683	9.28951	3
hsa-miR-222#	21.605	-	1		hsa-miR-185	23.8915	2.41294	8		hsa-miR-769-5p	20.6032	3.2169	8		hsa-miR-138-2#	18.03	4.49551	3
HSA-MIR-577	21.6557	3.09365	8		hsa-miR-520c-3p	23.9226	2.12746	5		hsa-miR-324-3p	20.6116	4.07502	10		hsa-miR-208b	18.079	3.57719	3
hsa-miR-32	21.6586	3.26462	7		hsa-miR-193a-3p	23.9929	3.75462	9		hsa-miR-194	20.6254	4.05259	9		hsa-miR-7-2#	18.1217	7.13956	4
hsa-miR-937	21.662	-	1		hsa-miR-518f	24.0018	1.9863	4		hsa-miR-501	20.6919	2.31985	8		hsa-miR-126	18.124	2.59401	6
hsa-miR-324-5p	21.6713	2.95268	7		mmu-miR-124a	24.027	3.66316	8		hsa-miR-10a	20.7033	0.701673	7		hsa-miR-569	18.1958	7.23075	4
hsa-miR-205	21.6858	4.26866	10		hsa-miR-939	24.0864	3.50128	7		hsa-miR-34a#	20.7856	0.75108	7		hsa-miR-17	18.2193	2.48663	8
hsa-miR-377#	21.735	-	1		hsa-miR-20a#	24.1003	1.57187	6		hsa-miR-22#	20.7874	2.65218	8		hsa-miR-16	18.2202	2.10243	9
hsa-miR-340#	21.7429	2.20296	8		hsa-miR-27b	24.1717	2.25493	8		hsa-miR-212	20.7904	3.44985	7		hsa-miR-505#	18.2653	6.40411	3
hsa-miR-99a#	21.7524	2.88685	8		hsa-miR-328	24.1773	1.60828	7		hsa-miR-148a	20.8316	4.16898	8		hsa-miR-106a	18.3189	2.2596	9
hsa-miR-532	21.7633	3.89847	10		hsa-miR-182	24.2093	2.83027	10		hsa-miR-27b	20.838	4.28823	7		hsa-miR-146a	18.5159	3.13403	7
hsa-miR-20b	21.7729	4.17036	10		hsa-miR-181a-2#	24.3023	2.0288	6		hsa-miR-23a	20.8621	3.4658	7		hsa-miR-191	18.5799	3.39309	9
hsa-miR-196b	21.7861	3.80705	10		hsa-miR-15a	24.3405	3.69644	8		HSA-MIR-151-5P	20.8623	3.42121	9		hsa-miR-412	18.603	9.04981	3
hsa-miR-192	21.8172	4.27844	9		hsa-miR-29b	24.3771	2.32382	8		hsa-miR-224	20.8753	1.07598	6		hsa-miR-595	18.635	9.0311	3
hsa-let-7g#	21.8175	0.467398	2		hsa-miR-99b#	24.3959	2.7835	9		hsa-miR-148b	20.9002	3.61721	9		hsa-miR-378	18.6463	7.04814	5
hsa-miR-522	21.8234	3.83631	9		rno-miR-29c#	24.4283	4.04045	3		hsa-miR-197	20.927	4.07457	4		hsa-miR-24	18.65	3.27924	9
hsa-miR-34a#	21.8263	3.3157	9		hsa-miR-296	24.464	2.6517	4		hsa-miR-370	20.9378	2.9784	9		hsa-miR-891b	18.6803	6.93011	4
hsa-miR-340	21.8748	3.78988	10		hsa-miR-200c#	24.485	-	1		hsa-miR-101	20.9448	3.47013	10		hsa-miR-339-5p	18.6937	6.11538	3
rno-miR-29c#	21.8776	2.92054	7		hsa-miR-148b#	24.5127	2.35179	7		hsa-miR-422a	20.9513	0.921373	7		hsa-miR-1	18.7083	9.46632	3
hsa-miR-744	21.9036	4.23509	10		hsa-miR-628-3p	24.5179	1.80717	7		hsa-miR-181c#	20.9518	0.440586	5		HSA-MIR-1304	18.7143	7.62524	3
hsa-miR-27b	21.9073	0.946808	4		hsa-miR-212	24.5203	1.02747	3		hsa-miR-128a	20.9575	3.27547	8		hsa-miR-199a-3p	18.7426	5.15925	9
hsa-miR-769-5p	21.9172	3.05256	6		hsa-miR-215	24.529	2.51164	2		hsa-miR-98	21.1189	3.63336	9		HSA-MIR-1233	18.76	7.38363	4
hsa-miR-27a	21.9176	2.898	8		hsa-miR-769-5p	24.5487	2.53788	3		mmu-miR-134	21.1271	4.18509	10		hsa-miR-411#	18.778	7.82114	3
hsa-miR-25	21.986	3.78665	10		hsa-miR-29a#	24.5964	0.876749	5		hsa-miR-100	21.1306	2.42	5		hsa-miR-629	18.864	6.63578	5
hsa-miR-361	22.0292	1.62568	6		hsa-miR-190	24.6024	2.35324	8		hsa-miR-708	21.1538	2.18992	6		hsa-miR-559	18.876	2.36235	3
hsa-miR-339-5p	22.0553	4.47548	10		hsa-miR-193b#	24.6062	1.04884	5		rno-miR-29c#	21.1856	1.63383	7		hsa-miR-409-3p	18.9357	0.726794	3
hsa-miR-197	22.0915	3.97568	4		hsa-miR-183	24.6182	2.99951	6		hsa-miR-210	21.187	3.6099	9		hsa-miR-516-3p	18.9683	8.30793	3
hsa-miR-193a-3p	22.0927	2.61917	8		hsa-miR-642	24.634	2.65165	2		hsa-miR-19b-1#	21.2037	3.68385	8		HSA-MIR-548J	19.019	5.71681	4
hsa-miR-182	22.1056	3.20543	8		hsa-miR-500	24.6958	0.92022	4		hsa-miR-487b	21.2288	4.22517	10		hsa-miR-548d-5p	19.1477	3.05871	3
hsa-miR-29a#	22.1261	0.868857	7		hsa-miR-10a	24.7046	2.4146	8		HSA-MIR-1203	21.233	-	1		hsa-miR-20b	19.175	5.17413	5
hsa-miR-29b-2#	22.1799	1.04259	7		hsa-miR-301	24.7159	1.20248	7		mmu-miR-491	21.2396	3.09243	8		hsa-miR-590-5p	19.194	5.18371	6
hsa-miR-628-3p	22.1916	1.29467	7		hsa-miR-29b-2#	24.7312	1.75474	5		hsa-miR-29a#	21.2653	0.779174	7		hsa-miR-548a	19.2303	7.16756	6
hsa-miR-29b	22.2428	2.98141	8		HSA-MIR-577	24.7316	1.74758	8		hsa-miR-668	21.2677	0.956242	7		hsa-miR-574-3p	19.3326	3.91005	7
hsa-miR-15a	22.252	4.0173	10		hsa-miR-141#	24.7604	1.72323	5		hsa-miR-193a-5p	21.3174	2.29768	7		hsa-miR-9	19.3437	5.41865	6
hsa-miR-519b-3p	22.2651	1.53104	7		hsa-miR-519b-3p	24.7694	1.21452	5		hsa-miR-30a-3p	21.3632	3.1098	9		hsa-miR-331	19.3859	6.16121	8
hsa-miR-18b	22.27	4.04041	2		hsa-miR-221	24.797	2.48477	2		hsa-miR-139-3p	21.4321	0.638933	7		hsa-miR-16-1#	19.397	7.57548	3
HSA-MIR-320B	22.2736	1.61932	7		hsa-miR-518d	24.813	1.23864	3		hsa-miR-553	21.434	-	1		hsa-miR-624	19.4966	6.8943	4
hsa-miR-146b-3p	22.3208	3.20087	9		hsa-miR-194	24.8186	2.59107	9		hsa-miR-107	21.465	3.35011	6		hsa-miR-20a	19.5288	3.87803	9
hsa-miR-18a	22.3216	3.97945	10		hsa-miR-638	24.821	1.0587	4		hsa-miR-598	21.477	3.53904	10		hsa-miR-92a	19.5353	2.12647	9
hsa-miR-148b	22.3873	3.72022	8		hsa-miR-497	24.9283	2.12892	7		mmu-miR-379	21.4815	1.98464	8		hsa-miR-30b	19.5702	2.41101	6
hsa-miR-221	22.3942	1.66569	6		hsa-miR-33a#	24.9406	1.49597	7		hsa-miR-16-1#	21.4833	3.015	9		hsa-miR-224	19.587	6.07244	5
hsa-miR-519d	22.4103	2.6497	6		hsa-miR-483-5p	24.9752	1.26017	4		hsa-miR-584	21.5098	0.48249	5		HSA-MIR-1262	19.6863	4.05134	4
mmu-miR-491	22.435	3.42681	8		hsa-miR-422a	24.9922	0.834681	5		hsa-miR-628-3p	21.5287	2.45086	9		mmu-miR-374-5p	19.8312	3.39088	6
hsa-miR-130b	22.4549	3.30711	9		hsa-miR-148a#	24.996	-	1		hsa-miR-32	21.5387	3.00627	10		hsa-miR-194	19.8465	8.74327	6
hsa-miR-223#	22.4952	2.63617	8		hsa-miR-598	25.0088	2.02473	10		hsa-miR-26a-1#	21.6201	3.98023	10		hsa-miR-572	19.8795	5.37302	4
hsa-miR-101	22.4963	3.01663	9		hsa-miR-213	25.0193	1.35537	6		hsa-miR-15b#	21.6212	5.60776	4		HSA-MIR-1260	19.8878	6.50428	5
hsa-miR-500	22.5031	1.9634	6		hsa-miR-32	25.0276	1.39532	7		HSA-MIR-1271	21.6429	2.90754	9		hsa-miR-101	19.9078	9.17844	4
hsa-miR-567	22.527	-	1		hsa-miR-520h	25.0655	0.0742462	2		hsa-miR-423-5p	21.6523	3.70192	9		hsa-miR-204	19.9518	8.98662	4
hsa-miR-33a#	22.5816	1.63746	7		hsa-miR-548b-5p	25.1265	3.94495	2		hsa-miR-26b#	21.6982	3.39289	9		hsa-miR-221	19.9541	2.4656	8
hsa-miR-148b#	22.586	3.46262	6		hsa-miR-181c#	25.14	-	1		mmu-miR-495	21.7002	3.67977	8		hsa-miR-103	20.038	5.4342	8
HSA-MIR-1291	22.6101	2.52467	8		HSA-MIR-1244	25.153	2.10933	6		hsa-miR-200a	21.7366	2.17498	7		hsa-miR-320	20.0531	3.40339	8
hsa-miR-766	22.6238	2.72697	6		hsa-miR-492	25.177	3.13765	3		hsa-miR-141	21.7494	2.45116	7		hsa-miR-136#	20.1048	9.42644	4
hsa-miR-361-3p	22.6548	1.21683	6		hsa-miR-135b	25.2676	2.54071	9		HSA-MIR-1233	21.758	2.33825	6		hsa-miR-361	20.2407	5.3849	6
hsa-miR-193b#	22.6649	2.28416	7		hsa-miR-519d	25.2967	2.07765	8		hsa-miR-99a	21.7677	2.90934	7		hsa-miR-125b-2#	20.2575	7.22724	4
hsa-miR-328	22.6916	3.42057	8		hsa-miR-223#	25.3008	1.47352	5		hsa-miR-323-3p	21.786	0.663976	6		hsa-miR-34a#	20.2799	5.60462	7
hsa-miR-194	22.7061	3.89724	9		hsa-miR-19b-1#	25.4602	1.67391	4		hsa-miR-650	21.8016	2.8039	7		HSA-MIR-1303	20.367	6.25593	4
hsa-miR-213	22.7188	0.76721	6		hsa-miR-650	25.47	1.06161	4		hsa-miR-363	21.8126	3.42576	9		hsa-miR-328	20.5617	4.2105	9
hsa-miR-19b-1#	22.736	1.87423	7		hsa-miR-181c	25.5051	1.50209	7		hsa-miR-105	21.828	-	1		mmu-miR-451	20.6223	1.9215	9
hsa-miR-148a#	22.7426	0.666646	5		hsa-miR-199a-3p	25.5358	1.70575	4		hsa-miR-337-5p	21.8633	0.631939	3		hsa-miR-151-3p	20.649	5.46267	7
hsa-miR-34a	22.7744	3.47147	10		hsa-let-7i#	25.5735	1.42482	2		hsa-miR-331-5p	21.9185	2.81774	8		hsa-let-7e	20.6527	3.43898	7
hsa-miR-212	22.7943	2.56972	7		dme-miR-7	25.666	0.294379	3		HSA-MIR-1227	21.9627	1.97094	8		HSA-MIR-151-5P	20.6566	6.8335	5
hsa-miR-517c	22.8014	2.94176	9		hsa-miR-362	25.6686	2.20161	5		hsa-miR-342-5p	21.9856	3.78677	5		hsa-miR-19a	20.6625	4.57148	8
hsa-let-7i#	22.8086	1.75638	5		HSA-MIR-1226#	25.6837	1.79701	3		hsa-miR-301b	21.9984	2.00171	8		hsa-miR-28	20.6627	6.06483	6
hsa-miR-767-3p	22.829	-	1		hsa-miR-27b#	25.7168	1.72559	4		hsa-miR-200b	22.0041	3.10179	8		hsa-miR-139-3p	20.7152	6.24382	6
hsa-miR-497	22.8546	2.4008	8		hsa-miR-629	25.7253	1.39952	6		hsa-miR-34a	22.0739	2.32764	8		hsa-miR-340#	20.9271	6.4688	8
hsa-miR-99b#	22.8626	3.34648	10		hsa-miR-197	25.732	1.79237	4		hsa-let-7i#	22.0849	3.01184	7		hsa-miR-539	20.928	4.68409	5
hsa-miR-518f	22.8738	2.54933	5		hsa-miR-525-3p	25.75	2.17285	6		hsa-miR-362-3p	22.0979	2.95188	9		hsa-miR-369-3p	21.0877	9	4
hsa-miR-182#	22.875	5.21119	3		hsa-miR-361-3p	25.7623	1.79744	4		hsa-miR-517#	22.1	-	1		hsa-miR-30c	21.1357	3.64775	6
hsa-miR-519a	22.8955	3.72566	6		hsa-miR-494	25.7698	2.05409	5		hsa-let-7g#	22.121	0.649945	3		hsa-miR-192	21.164	6.28247	9
mmu-miR-499	22.9341	2.5888	8		hsa-miR-639	25.783	1.86425	5		hsa-miR-432	22.1257	0.81927	7		hsa-miR-222	21.2594	2.72374	7
hsa-miR-517a	22.9346	3.10703	9		hsa-miR-376c	25.8134	1.86796	5		hsa-miR-125b	22.1296	3.04972	8		hsa-miR-644	21.277	7.94683	4
hsa-miR-31#	22.9886	1.19985	7		hsa-miR-130a	25.8266	1.24304	5		hsa-miR-15a#	22.1316	3.43404	10		hsa-miR-148b#	21.3087	6.9819	4
hsa-miR-598	23.0147	1.8586	9		hsa-miR-26a-1#	25.845	1.5267	6		hsa-miR-625	22.2005	2.95153	8		hsa-miR-628-3p	21.3247	6.14713	6
hsa-miR-135b	23.0261	3.22962	9		hsa-miR-95	25.9013	1.05792	6		HSA-MIR-1254	22.2239	3.01097	9		hsa-miR-92b#	21.368	5.67058	4
hsa-miR-554	23.082	-	1		hsa-miR-636	25.9227	0.854703	6		hsa-miR-21#	22.3057	2.6674	6		HSA-MIR-1249	21.4582	7.42417	4
hsa-miR-586	23.088	-	1		hsa-miR-128a	25.952	1.64507	8		hsa-miR-579	22.322	0.54617	5		hsa-miR-24-2#	21.565	6.11402	4
hsa-miR-301	23.0894	3.01638	8		hsa-miR-340#	25.9753	2.05633	7		hsa-miR-744#	22.3238	1.86246	8		hsa-miR-532	21.5755	5.98984	6
hsa-miR-650	23.1087	1.07625	3		HSA-MIR-1285	25.978	3.36159	2		hsa-miR-889	22.3263	1.59819	8		hsa-miR-299-5p	21.619	7.66328	4
hsa-miR-21#	23.1133	1.54284	3		hsa-miR-9	26.0283	1.74494	3		hsa-miR-518a-3p	22.338	-	1		hsa-miR-15b	21.622	2.71776	7
hsa-miR-330	23.1374	2.28756	7		hsa-miR-326	26.0362	1.15271	5		hsa-miR-378	22.3437	2.44089	10		hsa-miR-193a-5p	21.6799	6.57386	7
hsa-miR-501	23.2073	1.13043	3		hsa-miR-523	26.0635	1.81231	2		hsa-miR-505	22.3731	1.79932	8		hsa-miR-126#	21.7897	3.06162	9
HSA-MIR-1226#	23.2242	1.93414	4		hsa-miR-184	26.0813	2.19968	4		hsa-miR-330	22.3794	4.20809	7		hsa-miR-146b	21.8131	2.6867	8
HSA-MIR-1254	23.2503	2.39095	6		mmu-miR-96	26.1093	1.76972	7		hsa-miR-181a-2#	22.4326	4.44089	10		hsa-miR-26a	21.8166	2.98742	9
hsa-miR-378	23.2839	3.76921	9		hsa-miR-489	26.1325	1.38239	2		hsa-miR-9#	22.501	2.73344	9		hsa-miR-381	21.8412	7.01407	5
hsa-miR-10a	23.2878	3.2105	8		hsa-miR-376a	26.1487	1.54974	3		hsa-miR-10b	22.5085	1.96929	2		hsa-miR-874	21.9078	5.00946	4
hsa-miR-181c	23.3018	3.0771	5		hsa-miR-125a-3p	26.1888	1.56067	6		hsa-miR-502	22.5404	2.35666	7		hsa-miR-186	22.0067	2.59856	8
hsa-miR-296	23.4324	2.4201	5		hsa-miR-449	26.21	-	1		HSA-MIR-663B	22.543	2.40886	7		hsa-miR-203	22.2428	8.40444	5
hsa-miR-140-3p	23.4599	3.69091	10		hsa-miR-455	26.2415	1.27918	4		hsa-miR-146b-3p	22.5464	3.31244	9		hsa-miR-345	22.243	6.073	5
hsa-miR-888#	23.474	-	1		hsa-miR-214	26.2543	0.713418	3		hsa-miR-361-3p	22.5487	2.15896	7		hsa-miR-132	22.306	4.6696	6
dme-miR-7	23.4936	1.04022	5		hsa-miR-126	26.2895	0.388202	2		hsa-miR-494	22.62	2.64365	5		rno-miR-7#	22.3084	5.84824	7
hsa-miR-589	23.5218	0.704753	6		hsa-miR-502	26.3062	1.3758	5		hsa-miR-671-3p	22.6465	3.15256	8		hsa-miR-21	22.321	3.16253	8
hsa-miR-27b#	23.5997	1.48932	6		HSA-MIR-1291	26.3172	1.58907	6		HSA-MIR-191#	22.7311	2.77232	7		hsa-miR-99b	22.3364	1.9745	5
hsa-miR-16-1#	23.6802	1.60035	6		hsa-miR-15a#	26.334	0.663266	2		hsa-miR-190b	22.7659	0.876797	7		mmu-miR-93	22.3599	1.83672	7
hsa-miR-362	23.6884	2.37783	8		HSA-MIR-1179	26.346	-	1		hsa-miR-629	22.772	2.38161	10		hsa-miR-766	22.3686	2.8101	7
hsa-miR-518e	23.6902	2.57891	6		hsa-miR-24-2#	26.3634	1.42085	5		hsa-miR-758	22.8279	1.42921	8		hsa-miR-28-3p	22.4872	2.19778	6
HSA-MIR-1255B	23.76	1.1243	2		hsa-miR-98	26.425	-	1		hsa-miR-24-2#	22.8858	3.12387	9		hsa-miR-142-3p	22.5488	3.30047	9
hsa-miR-553	23.778	-	1		hsa-miR-16-1#	26.4475	1.08067	4		dme-miR-7	22.8874	2.33071	7		hsa-miR-543	22.5617	5.36951	7
hsa-miR-185	23.7806	3.27352	9		hsa-miR-589	26.4555	1.85375	4		hsa-miR-500	22.8956	2.73988	9		hsa-let-7d	22.6051	4.06712	8
hsa-miR-425#	23.7926	1.18196	7		hsa-miR-579	26.4572	1.40148	4		hsa-miR-516b	22.92	-	1		hsa-miR-190b	22.6142	6.18488	6
HSA-MIR-1244	23.8126	2.5712	8		hsa-miR-659	26.471	-	1		HSA-MIR-320B	22.9485	0.300666	6		HSA-MIR-1290	22.676	7.28356	5
hsa-miR-139-5p	23.8847	0.520321	6		hsa-miR-526b	26.522	-	1		hsa-miR-424#	22.9526	1.55007	7		hsa-miR-340	22.6904	4.67544	7
mmu-miR-96	23.8877	2.15054	7		hsa-miR-425#	26.5348	1.05669	5		hsa-miR-656	22.967	1.115	6		hsa-miR-150	22.7245	3.1676	8
hsa-miR-107	23.89	-	1		hsa-miR-331-5p	26.5447	1.39951	3		hsa-miR-216b	23.034	-	1		hsa-miR-330	22.7312	6.47536	4
HSA-MIR-520D-3P	23.9095	2.87603	4		HSA-MIR-1271	26.5598	1.86394	4		hsa-let-7c	23.0663	0.915759	7		hsa-miR-193b	22.8616	6.06049	7
hsa-miR-15a#	23.97	0.666825	5		hsa-miR-31#	26.5855	1.89154	6		hsa-miR-505#	23.0998	2.6031	8		hsa-let-7g	22.8704	1.53198	7
HSA-MIR-548P	24.011	-	1		HSA-MIR-520D-3P	26.6166	2.10806	5		hsa-miR-627	23.1233	0.905206	8		hsa-miR-433	22.9672	5.58599	4
hsa-miR-9	24.0288	1.02789	5		hsa-let-7g#	26.624	-	1		HSA-MIR-577	23.1477	1.77866	6		hsa-miR-206	23.0577	8.5045	4
hsa-miR-505#	24.1171	1.63193	7		hsa-miR-601	26.6285	0.855691	6		hsa-miR-642	23.1498	4.72842	5		hsa-miR-26b	23.0634	2.47379	9
hsa-miR-455	24.1197	2.37889	6		hsa-miR-627	26.6347	1.40539	6		hsa-miR-204	23.172	1.32437	4		hsa-miR-744	23.0876	2.32747	7
HSA-MIR-1227	24.12	1.1226	7		hsa-miR-142-3p	26.6374	1.51192	9		hsa-miR-661	23.201	-	1		mmu-miR-140	23.0942	3.30526	8
hsa-miR-614	24.1505	3.81908	2		hsa-miR-515-3p	26.6516	1.66543	5		hsa-miR-27b#	23.2128	1.23291	8		hsa-miR-20a#	23.3593	7.64548	6
hsa-miR-126	24.1587	1.56053	3		hsa-miR-10b#	26.6575	2.27779	4		hsa-miR-770-5p	23.247	4.60327	2		hsa-miR-106b	23.48	2.61141	9
hsa-miR-639	24.2015	1.22026	4		hsa-miR-27a#	26.6788	2.31801	5		hsa-miR-25#	23.2752	0.174417	5		hsa-miR-122	23.4823	2.92239	9
hsa-miR-525-3p	24.2401	2.56706	8		mmu-miR-495	26.679	-	1		hsa-miR-190	23.3292	0.758674	6		hsa-miR-144#	23.654	6.63562	6
hsa-miR-143	24.2422	2.45397	6		hsa-miR-518c	26.682	-	1		HSA-MIR-1285	23.334	-	1		hsa-miR-139-5p	23.6653	2.75436	7
HSA-MIR-513C	24.309	-	1		hsa-miR-545	26.6825	0.21991	2		hsa-miR-18a#	23.3369	0.501885	7		hsa-miR-181a-2#	23.6962	5.29635	4
hsa-miR-128a	24.3095	1.92237	8		hsa-miR-143	26.7157	0.775765	6		hsa-miR-576-3p	23.3513	2.16349	8		hsa-miR-942	23.7741	3.65015	7
hsa-miR-874	24.3267	3.36569	6		hsa-miR-520f	26.7165	1.36259	2		hsa-miR-543	23.3533	2.16737	8		hsa-miR-30a-5p	23.8063	2.60206	8
hsa-miR-423-5p	24.328	3.08459	8		hsa-miR-204	26.7195	1.86007	4		hsa-miR-597	23.3701	2.68679	7		hsa-miR-130a	23.9241	2.43596	8
HSA-MIR-1303	24.3766	0.682278	5		hsa-miR-362-3p	26.7437	1.62103	9		hsa-miR-29b-2#	23.4134	1.98266	8		hsa-miR-374	23.9739	2.73367	9
hsa-miR-95	24.3818	0.889717	6		hsa-miR-23a	26.755	-	1		hsa-miR-106a#	23.442	-	1		hsa-miR-454	23.9763	3.0619	8
hsa-miR-659	24.3865	1.10662	2		hsa-miR-708	26.798	1.4878	4		hsa-miR-655	23.449	0.120403	3		hsa-miR-133a	24.0038	2.21798	5
hsa-miR-588	24.398	-	1		hsa-miR-635	26.799	1.11952	3		hsa-miR-208	23.476	-	1		hsa-miR-127	24.0053	1.93196	6
hsa-miR-130a	24.426	2.27674	7		HSA-MIR-1290	26.8222	1.08646	5		hsa-miR-493	23.488	2.5746	8		hsa-miR-125a-5p	24.0225	2.50495	4
hsa-miR-409-3p	24.4377	2.80906	3		hsa-miR-127	26.8595	1.06209	4		hsa-miR-545	23.4936	0.34454	7		hsa-miR-301	24.0611	2.45921	8
HSA-MIR-1271	24.4457	2.23095	7		hsa-miR-891a	26.865	-	1		hsa-miR-218	23.4936	2.5625	5		hsa-let-7f	24.1292	2.33636	5
hsa-miR-183	24.4547	2.42248	8		hsa-miR-26b#	26.874	1.6914	2		hsa-miR-935	23.4955	1.0741	2		hsa-miR-181a	24.161	1.28326	5
hsa-miR-24-2#	24.4616	1.16591	7		hsa-miR-605	26.891	-	1		hsa-miR-149	23.5027	1.94438	6		hsa-miR-362	24.1903	6.8606	6
hsa-miR-597	24.5182	1.0395	4		hsa-miR-198	26.8987	1.56049	3		hsa-miR-338-3p	23.5122	0.869493	6		hsa-miR-652	24.224	1.83289	6
mmu-miR-124a	24.5472	2.53775	8		hsa-miR-505	26.8992	1.3397	5		hsa-miR-133b	23.536	-	1		hsa-miR-432	24.263	2.37647	6
HSA-MIR-1290	24.5856	2.41153	8		hsa-miR-520b	26.9068	0.879247	6		hsa-miR-296	23.5427	4.21304	4		mmu-miR-495	24.286	1.54962	4
hsa-miR-199a-3p	24.593	2.14031	6		HSA-MIR-1270	26.918	-	1		hsa-miR-135b	23.5546	0.903165	7		hsa-miR-155	24.297	3.39049	8
hsa-miR-26a-1#	24.6409	2.2642	9		hsa-miR-138	26.92	1.18515	3		hsa-miR-374a#	23.5846	0.845728	7		hsa-miR-885-5p	24.3344	3.43506	7
hsa-miR-145	24.6456	2.78177	5		hsa-miR-518e	26.9297	1.52202	7		hsa-miR-885-5p	23.6015	2.05666	8		hsa-miR-18a	24.3859	2.56618	8
hsa-miR-622	24.6767	1.51481	6		hsa-miR-597	26.9904	1.26849	5		hsa-miR-203	23.62	2.56733	7		hsa-miR-148a	24.5012	1.47869	5
hsa-miR-708	24.6836	2.13078	9		hsa-miR-518a-3p	26.996	1.60655	2		hsa-miR-33a#	23.6354	3.68822	10		hsa-miR-423-5p	24.505	1.42804	6
hsa-miR-629	24.6978	2.49455	9		hsa-miR-572	27.0132	0.384533	5		hsa-miR-7-2#	23.6495	0.624446	6		hsa-miR-29a	24.5162	1.70647	4
hsa-miR-30c-1#	24.726	-	1		HSA-MIR-1227	27.0455	0.976514	2		HSA-MIR-144	23.7733	0.774159	4		hsa-miR-335	24.5328	2.29183	8
hsa-miR-92a-1#	24.752	3.66053	3		hsa-miR-502-3p	27.0664	1.53442	5		hsa-miR-199a	23.7759	1.94741	8		hsa-miR-628-5p	24.6252	6.45802	5
hsa-miR-181c#	24.754	3.65009	2		hsa-miR-671-3p	27.0822	1.10839	6		hsa-miR-636	23.7761	1.28367	8		hsa-miR-376c	24.6479	2.94067	7
hsa-miR-200c#	24.7967	2.06153	6		hsa-miR-7-2#	27.0925	2.10647	2		HSA-MIR-1291	23.7907	0.673121	7		hsa-miR-30e-3p	24.6682	2.04053	6
hsa-miR-579	24.815	3.71938	2		hsa-miR-519c	27.1123	1.35667	3		hsa-miR-29b-1#	23.7985	4.22355	2		hsa-miR-195	24.6771	2.08285	8
hsa-miR-125a-3p	24.84	1.67939	8		hsa-miR-505#	27.1508	1.79065	5		hsa-miR-452	23.807	1.82705	7		hsa-miR-532-3p	24.6809	5.06482	7
hsa-miR-362-3p	24.8557	2.2415	7		HSA-MIR-1276	27.2118	0.96258	4		hsa-miR-192#	23.8426	0.438544	7		hsa-miR-25	24.7497	2.68338	9
hsa-miR-520b	24.8802	3.29573	4		hsa-miR-616	27.2671	0.993251	7		hsa-miR-424	23.855	1.49835	7		hsa-miR-483-5p	24.771	2.52193	6
hsa-miR-422a	24.8978	2.76866	6		hsa-miR-411	27.276	2.31224	2		hsa-miR-941	23.8849	2.96764	7		hsa-miR-152	24.7946	1.95876	7
hsa-miR-518b	24.9058	1.02894	4		hsa-miR-576-3p	27.2805	1.09805	4		HSA-MIR-1244	23.9296	1.91591	7		hsa-miR-29c	24.8421	1.72811	7
hsa-miR-331-5p	24.9174	1.115	5		hsa-miR-25#	27.336	-	1		hsa-miR-589	23.9315	2.16523	9		hsa-miR-199a	24.8915	6.27115	4
hsa-miR-518d	24.942	1.11706	3		hsa-miR-18a#	27.3655	0.56643	4		hsa-miR-365	23.9384	4.72032	5		hsa-miR-148b	24.9448	1.75135	5
HSA-MIR-1251	24.9492	0.603858	4		hsa-miR-21#	27.42	-	1		hsa-miR-518f	23.943	-	1		hsa-miR-376a	24.9549	2.92122	8
hsa-miR-671-3p	24.9563	0.944017	6		hsa-miR-219	27.456	0.893783	2		hsa-miR-1	23.9475	2.16184	6		hsa-miR-223#	24.9715	2.0383	8
HSA-MIR-1248	24.9628	4.51833	5		hsa-miR-301b	27.4707	1.13734	6		hsa-miR-618	23.9484	0.938303	7		hsa-miR-375	25.1151	2.21635	7
HSA-MIR-191#	24.988	1.33926	2		hsa-miR-222#	27.55	-	1		hsa-miR-503	23.9626	1.98429	7		hsa-miR-27a	25.1415	1.74305	6
hsa-miR-25#	24.9915	2.13758	2		mmu-miR-451	27.5905	0.884281	4		hsa-miR-502-3p	23.9788	2.85371	9		hsa-miR-15a	25.2915	1.86798	4
hsa-miR-505	25.0054	1.51931	5		hsa-miR-145	27.665	1.85121	2		hsa-miR-384	24.018	-	1		hsa-miR-30d	25.3371	1.86683	8
HSA-MIR-1278	25.032	-	1		hsa-miR-374a#	27.677	1.56271	2		hsa-miR-99b#	24.0378	2.37535	10		hsa-miR-196b	25.35	5.56468	5
hsa-miR-520e	25.046	1.37603	2		hsa-miR-625#	27.705	1.53442	2		hsa-miR-215	24.041	0.277186	2		hsa-miR-130b	25.3947	2.24433	6
hsa-miR-492	25.048	0.0113137	2		HSA-MIR-1251	27.7254	1.17326	5		hsa-miR-485-3p	24.0533	3.50752	3		hsa-miR-410	25.4008	1.6908	5
mmu-miR-451	25.0907	3.07628	7		hsa-miR-136#	27.736	-	1		hsa-miR-938	24.072	0.550443	3		hsa-miR-93#	25.4646	2.3214	5
hsa-miR-149	25.1034	0.6419	5		hsa-miR-744#	27.7457	1.05013	3		hsa-miR-181c	24.0886	3.37115	7		hsa-miR-425#	25.6703	1.8668	7
hsa-miR-374a#	25.1086	0.816333	7		HSA-MIR-1180	27.754	-	1		hsa-miR-433	24.1346	1.47409	7		hsa-miR-27b	25.8057	2.13812	7
HSA-MIR-548I	25.198	-	1		hsa-miR-337-5p	27.815	-	1		hsa-miR-30c-1#	24.152	-	1		hsa-miR-324-3p	25.8932	1.29539	5
hsa-miR-454#	25.2317	4.397	3		hsa-miR-133a	27.893	0.868511	3		hsa-miR-489	24.1727	3.85774	3		hsa-miR-660	25.9065	1.93188	8
hsa-miR-572	25.2334	1.43639	7		hsa-miR-625	27.894	-	1		hsa-miR-455-3p	24.195	-	1		hsa-miR-324-5p	25.941	1.86228	4
HSA-MIR-1180	25.2638	0.827703	4		hsa-miR-126#	27.948	-	1		hsa-miR-548d	24.223	2.14332	8		hsa-miR-143	26.0502	1.41005	5
hsa-miR-142-5p	25.2722	2.52389	4		hsa-miR-643	27.954	-	1		hsa-miR-506	24.2567	1.69131	3		hsa-miR-339-3p	26.1156	0.741848	5
hsa-miR-126#	25.2724	1.71498	7		hsa-miR-449b	27.9593	0.78057	3		hsa-miR-214	24.2963	1.68298	3		hsa-miR-125b	26.3265	0.970149	4
hsa-miR-18b#	25.279	-	1		hsa-miR-147	27.979	-	1		hsa-miR-125b-2#	24.3247	1.7455	3		hsa-miR-30a-3p	26.3422	1.32588	4
hsa-miR-744#	25.2792	1.09688	6		hsa-miR-139-5p	28.0037	0.481042	3		mmu-let-7d#	24.368	0.983753	5		hsa-miR-487b	26.3716	1.37375	5
hsa-miR-370	25.282	-	1		HSA-MIR-1247	28.005	-	1		hsa-miR-571	24.398	-	1		hsa-let-7c	26.5263	2.05876	7
hsa-miR-502	25.329	1.72382	6		hsa-miR-548a	28.01	0.0424264	2		hsa-miR-501-3p	24.4073	0.917548	7		hsa-miR-10b#	26.5583	1.84392	6
hsa-miR-410	25.353	-	1		hsa-miR-372	28.048	0.253144	2		mmu-miR-187	24.4976	0.839257	7		mmu-miR-491	26.6065	1.01966	4
hsa-miR-519c	25.412	-	1		HSA-MIR-1255B	28.0535	1.31027	2		hsa-miR-222#	24.5213	3.82383	6		HSA-MIR-1227	27.0889	1.64649	7
hsa-miR-627	25.4922	1.81317	5		hsa-miR-651	28.093	-	1		hsa-miR-326	24.5423	1.89466	7		hsa-miR-671-3p	28.2447	0.506656	4
hsa-miR-23a	25.4993	2.15	3		hsa-miR-192#	28.119	0.294156	2		hsa-miR-369-3p	24.5823	0.717121	6		hsa-let-7e#	-	-	-
hsa-miR-92b#	25.533	-	1		hsa-miR-18b	28.126	-	1		hsa-miR-211	24.597	0.714388	4		hsa-let-7i#	-	-	-
HSA-MIR-1269	25.5545	2.11354	2		hsa-miR-363	28.1365	1.18158	2		hsa-miR-518d	24.6917	2.18417	3		hsa-miR-105	-	-	-
hsa-miR-204	25.5737	1.75832	3		hsa-miR-518b	28.1365	0.490025	2		hsa-miR-542-5p	24.721	1.33928	4		hsa-miR-106a#	-	-	-
hsa-miR-592	25.6037	4.35493	3		hsa-miR-130b#	28.165	-	1		hsa-miR-649	24.775	-	1		hsa-miR-106b#	-	-	-
hsa-miR-376c	25.626	2.40543	3		hsa-miR-888	28.213	-	1		hsa-miR-449	24.8094	0.967763	7		hsa-miR-10a#	-	-	-
hsa-miR-545	25.6504	1.90411	7		hsa-miR-520e	28.264	-	1		hsa-miR-92a-1#	24.812	2.16025	4		hsa-miR-10b	-	-	-
hsa-miR-518a-3p	25.6637	2.30031	6		hsa-miR-488	28.3235	0.386787	2		hsa-miR-429	24.8401	1.36555	7		HSA-MIR-1179	-	-	-
hsa-miR-494	25.694	0.362039	2		hsa-miR-493	28.353	-	1		hsa-miR-944	24.9434	0.977135	7		HSA-MIR-1180	-	-	-
hsa-miR-7-2#	25.7182	1.05361	5		hsa-miR-9#	28.4408	0.320004	4		hsa-miR-508	24.9551	2.10756	8		HSA-MIR-1183	-	-	-
hsa-miR-509-5p	25.81	-	1		hsa-miR-550	28.4455	0.676701	2		hsa-miR-188-3p	24.972	-	1		HSA-MIR-1184	-	-	-
hsa-miR-545#	25.8192	1.17681	6		mmu-miR-379	28.542	-	1		hsa-miR-509-5p	24.989	2.22681	7		HSA-MIR-1197	-	-	-
hsa-miR-638	25.8208	1.02266	5		hsa-miR-10a#	28.569	-	1		hsa-miR-638	25.059	-	1		HSA-MIR-1224-3P	-	-	-
hsa-miR-326	25.8302	1.39213	4		hsa-miR-548c	28.689	-	1		hsa-miR-411#	25.074	1.0825	7		HSA-MIR-1226#	-	-	-
hsa-miR-144#	25.8395	1.23259	4		hsa-miR-539	28.756	-	1		hsa-miR-125a-3p	25.0917	2.91082	7		HSA-MIR-1244	-	-	-
hsa-miR-18a#	25.8443	0.524523	6		hsa-miR-323-3p	28.766	-	1		hsa-miR-572	25.105	1.25959	8		HSA-MIR-1247	-	-	-
hsa-miR-625	25.8675	0.943988	2		hsa-miR-338-3p	28.815	-	1		hsa-miR-654	25.1113	1.69867	3		HSA-MIR-1248	-	-	-
hsa-miR-891a	25.9064	0.907369	5		hsa-miR-645	28.822	-	1		HSA-MIR-1179	25.141	0.947595	7		HSA-MIR-1251	-	-	-
hsa-miR-376a	25.9232	1.65812	5		hsa-miR-16-2#	-	-	-		hsa-miR-616	25.1492	1.21048	8		HSA-MIR-1254	-	-	-
hsa-miR-138	25.9275	1.22652	4		HSA-MIR-1255A	-	-	-		hsa-miR-135a	25.1587	1.70758	7		HSA-MIR-1255A	-	-	-
hsa-miR-636	25.9296	1.96666	7		HSA-MIR-1257	-	-	-		hsa-miR-548b-5p	25.172	0.315324	7		HSA-MIR-1255B	-	-	-
hsa-miR-133a	25.954	1.88536	5		HSA-MIR-1249	-	-	-		hsa-miR-545#	25.173	0.874057	6		hsa-miR-125a-3p	-	-	-
hsa-miR-621	25.987	-	1		HSA-MIR-1263	-	-	-		HSA-MIR-1270	25.2447	1.31079	4		hsa-miR-125b-1#	-	-	-
hsa-miR-26b#	26.0318	1.15721	6		HSA-MIR-1254	-	-	-		hsa-miR-148a#	25.2455	1.41916	2		HSA-MIR-1271	-	-	-
hsa-miR-515-3p	26.0452	2.23313	5		HSA-MIR-144	-	-	-		HSA-MIR-338-5P	25.2639	0.878108	7		hsa-miR-135b	-	-	-
hsa-miR-520h	26.05	-	1		hsa-miR-155#	-	-	-		hsa-miR-542-3p	25.3163	1.11774	7		hsa-miR-138	-	-	-
HSA-MIR-765	26.073	-	1		HSA-MIR-1302	-	-	-		hsa-miR-183#	25.3438	0.528819	5		hsa-miR-141	-	-	-
hsa-miR-576-3p	26.1452	1.27025	6		HSA-MIR-1282	-	-	-		hsa-miR-548c-5p	25.3473	1.0134	8		hsa-miR-147	-	-	-
hsa-miR-943	26.1938	0.968492	4		hsa-miR-143#	-	-	-		hsa-miR-450a	25.3864	0.917589	7		hsa-miR-147b	-	-	-
hsa-miR-601	26.2013	0.225677	3		HSA-MIR-1298	-	-	-		hsa-miR-552	25.495	1.589	3		hsa-miR-155#	-	-	-
hsa-miR-922	26.2063	1.3268	4		HSA-MIR-1184	-	-	-		hsa-miR-99a#	25.5604	1.27148	7		hsa-miR-15b#	-	-	-
hsa-miR-411	26.2107	1.57536	3		HSA-MIR-1267	-	-	-		hsa-miR-659	25.6578	0.669498	4		hsa-miR-181c	-	-	-
hsa-miR-635	26.2123	2.48499	4		hsa-let-7e#	-	-	-		hsa-miR-639	25.692	0.643866	4		hsa-miR-182	-	-	-
hsa-miR-603	26.237	3.83959	2		HSA-MIR-1243	-	-	-		hsa-miR-575	25.6985	0.355675	2		hsa-miR-183	-	-	-
hsa-miR-483-5p	26.2377	1.79001	3		HSA-MIR-1293	-	-	-		hsa-miR-26a-2#	25.7044	0.619564	5		hsa-miR-188-3p	-	-	-
hsa-miR-184	26.2728	0.662409	6		HSA-MIR-1253	-	-	-		hsa-miR-511	25.7437	0.605653	7		hsa-miR-18a#	-	-	-
hsa-miR-127	26.3567	1.21152	6		hsa-miR-145#	-	-	-		hsa-miR-548d-5p	25.754	0.952097	7		hsa-miR-18b#	-	-	-
hsa-miR-383	26.376	2.51871	2		hsa-miR-208	-	-	-		HSA-MIR-1180	25.7787	0.421415	4		hsa-miR-214#	-	-	-
hsa-miR-518d-5p	26.384	1.31239	2		HSA-MIR-1289	-	-	-		hsa-miR-943	25.7947	0.678	3		hsa-miR-216b	-	-	-
hsa-miR-548b-5p	26.4135	0.255266	2		hsa-miR-135b#	-	-	-		hsa-miR-337-3p	25.8682	1.40013	5		hsa-miR-219-1-3p	-	-	-
hsa-miR-9#	26.4192	0.981626	6		hsa-miR-199a	-	-	-		hsa-miR-455	25.8783	0.809087	6		hsa-miR-24-1#	-	-	-
hsa-miR-564	26.427	3.44293	3		hsa-miR-216a	-	-	-		hsa-miR-487a	25.881	0.618253	4		hsa-miR-25#	-	-	-
hsa-miR-192#	26.436	1.60947	6		hsa-miR-194#	-	-	-		HSA-MIR-1197	25.9402	0.938466	5		hsa-miR-296-3p	-	-	-
hsa-miR-520f	26.4882	1.88597	5		hsa-miR-202#	-	-	-		hsa-miR-182	25.9493	0.721871	7		hsa-miR-298	-	-	-
hsa-miR-570	26.542	-	1		hsa-miR-216b	-	-	-		hsa-miR-193b#	25.9767	1.4206	3		hsa-miR-29a#	-	-	-
HSA-MIR-1276	26.5424	1.20854	5		HSA-MIR-191#	-	-	-		hsa-miR-483-5p	25.977	-	1		hsa-miR-29b-1#	-	-	-
hsa-miR-518c	26.55	-	1		HSA-MIR-1248	-	-	-		hsa-miR-206	25.982	-	1		hsa-miR-29b-2#	-	-	-
hsa-miR-301b	26.604	1.488	5		hsa-miR-18b#	-	-	-		hsa-miR-570	26.004	1.20403	6		hsa-miR-302d	-	-	-
hsa-miR-449b	26.649	0.381838	2		HSA-MIR-1204	-	-	-		hsa-miR-193a-3p	26.0121	2.36138	7		hsa-miR-30b#	-	-	-
hsa-miR-219	26.651	1.0089	5		hsa-miR-149	-	-	-		hsa-miR-520f	26.0507	3.63773	3		hsa-miR-30c-1#	-	-	-
hsa-miR-372	26.6955	1.10175	4		HSA-MIR-1233	-	-	-		hsa-miR-154#	26.0567	1.2069	6		hsa-miR-30d#	-	-	-
hsa-miR-526b	26.702	0.952804	4		hsa-miR-206	-	-	-		mmu-miR-124a	26.0812	1.47607	9		hsa-miR-31#	-	-	-
hsa-miR-502-3p	26.7085	1.56264	6		HSA-MIR-1301	-	-	-		hsa-miR-497	26.1167	1.09567	6		hsa-miR-32#	-	-	-
hsa-miR-214	26.713	2.89914	2		hsa-miR-100#	-	-	-		hsa-miR-20b#	26.1347	1.80516	3		hsa-miR-329	-	-	-
hsa-miR-10b#	26.737	1.75109	3		HSA-MIR-1178	-	-	-		hsa-miR-509-3-5p	26.148	1.11299	2		hsa-miR-34c	-	-	-
hsa-miR-616	26.7787	0.603966	8		hsa-miR-105#	-	-	-		hsa-miR-520g	26.152	-	1		hsa-miR-369-5p	-	-	-
hsa-miR-147b	26.806	-	1		hsa-miR-188-3p	-	-	-		HSA-MIR-1255B	26.185	1.82858	2		hsa-miR-372	-	-	-
hsa-miR-323-3p	26.828	-	1		hsa-miR-127-5p	-	-	-		hsa-miR-651	26.1903	0.327399	6		hsa-miR-374a#	-	-	-
hsa-miR-548c-5p	26.8387	1.15183	3		hsa-miR-132#	-	-	-		hsa-miR-449b	26.2031	1.0293	7		hsa-miR-374b#	-	-	-
hsa-miR-188-3p	26.843	-	1		hsa-miR-139-3p	-	-	-		hsa-miR-299-5p	26.232	-	1		hsa-miR-383	-	-	-
mmu-miR-134	26.85	-	1		hsa-miR-154#	-	-	-		hsa-miR-199b	26.2405	2.52084	2		hsa-miR-384	-	-	-
HSA-MIR-1179	27.0136	1.56849	5		hsa-miR-219-1-3p	-	-	-		hsa-miR-221#	26.3161	0.284794	7		hsa-miR-409-5p	-	-	-
hsa-miR-503	27.027	1.41255	3		hsa-miR-106a#	-	-	-		hsa-miR-330-5p	26.3214	1.06077	5		hsa-miR-422a	-	-	-
hsa-miR-548d-5p	27.031	-	1		hsa-miR-147b	-	-	-		hsa-miR-654-3p	26.332	1.39488	7		hsa-miR-424#	-	-	-
hsa-miR-515-5p	27.075	-	1		HSA-MIR-1224-3P	-	-	-		hsa-miR-409-5p	26.3636	0.566626	5		hsa-miR-425-5p	-	-	-
hsa-miR-338-3p	27.147	0.746043	4		hsa-miR-208b	-	-	-		hsa-miR-624	26.3637	0.547928	6		hsa-miR-429	-	-	-
hsa-miR-488	27.1477	1.01185	6		hsa-miR-182#	-	-	-		hsa-miR-601	26.3823	1.87134	3		hsa-miR-431	-	-	-
hsa-miR-363	27.1853	0.817132	3		hsa-miR-214#	-	-	-		hsa-miR-641	26.3855	1.46159	2		hsa-miR-432#	-	-	-
hsa-miR-125b-1#	27.2687	2.29122	3		HSA-MIR-1203	-	-	-		hsa-miR-541	26.397	-	1		hsa-miR-449	-	-	-
hsa-miR-135b#	27.286	-	1		hsa-miR-101#	-	-	-		hsa-miR-34c	26.4108	1.25075	5		hsa-miR-449b	-	-	-
HSA-MIR-1183	27.289	-	1		hsa-miR-10b	-	-	-		hsa-miR-381	26.411	0.782156	6		hsa-miR-450b-3p	-	-	-
hsa-miR-486-3p	27.304	-	1		HSA-MIR-1197	-	-	-		hsa-miR-147b	26.434	-	1		hsa-miR-450b-5p	-	-	-
HSA-MIR-1247	27.306	-	1		hsa-miR-199b	-	-	-		HSA-MIR-1248	26.4522	1.07415	6		hsa-miR-452#	-	-	-
hsa-miR-101#	27.364	-	1		hsa-miR-154	-	-	-		hsa-miR-200a#	26.4657	0.988165	3		hsa-miR-453	-	-	-
hsa-miR-136#	27.3738	1.77041	4		hsa-miR-105	-	-	-		hsa-miR-580	26.4887	1.1909	4		hsa-miR-454#	-	-	-
hsa-miR-130b#	27.398	-	1		hsa-let-7c#	-	-	-		hsa-miR-101#	26.5687	1.48351	6		hsa-miR-455-3p	-	-	-
hsa-miR-23b	27.4065	1.74868	2		HSA-MIR-1265	-	-	-		hsa-miR-512-3p	26.5747	0.842153	3		hsa-miR-483-3p	-	-	-
hsa-miR-449	27.414	1.42953	4		HSA-MIR-1303	-	-	-		hsa-miR-376b	26.621	0.381838	2		hsa-miR-486	-	-	-
hsa-miR-19a#	27.422	-	1		HSA-MIR-1269	-	-	-		hsa-miR-374b#	26.63	-	1		hsa-miR-486-3p	-	-	-
hsa-miR-924	27.479	-	1		hsa-miR-221#	-	-	-		hsa-miR-375	26.648	0.0212132	2		hsa-miR-487a	-	-	-
hsa-miR-497#	27.5095	1.84908	2		hsa-miR-185#	-	-	-		hsa-miR-922	26.6703	1.44462	3		hsa-miR-489	-	-	-
HSA-MIR-1270	27.5113	1.50492	4		hsa-miR-149#	-	-	-		hsa-miR-604	26.677	0.560675	3		hsa-miR-491-3p	-	-	-
hsa-miR-938	27.5173	0.966618	3		HSA-MIR-1264	-	-	-		HSA-MIR-548J	26.6937	1.75641	7		hsa-miR-492	-	-	-
hsa-miR-643	27.526	-	1		HSA-MIR-1250	-	-	-		hsa-miR-10b#	26.7182	0.865872	5		hsa-miR-509-3-5p	-	-	-
hsa-miR-944	27.567	0.500776	3		hsa-miR-144#	-	-	-		hsa-miR-33a	26.7435	1.31027	2		hsa-miR-515-3p	-	-	-
hsa-miR-221#	27.598	1.7013	2		HSA-MIR-1256	-	-	-		hsa-miR-363#	26.752	0.932538	3		hsa-miR-515-5p	-	-	-
hsa-miR-380-5p	27.613	-	1		HSA-MIR-1238	-	-	-		hsa-miR-380-5p	26.772	1.4169	4		hsa-miR-517#	-	-	-
hsa-miR-624	27.6695	0.709228	2		HSA-MIR-1262	-	-	-		hsa-miR-518e#	26.773	-	1		hsa-miR-518d	-	-	-
hsa-miR-521	27.682	1.64049	2		hsa-miR-1	-	-	-		hsa-miR-184	26.839	-	1		hsa-miR-518e#	-	-	-
HSA-MIR-1283	27.685	-	1		HSA-MIR-1275	-	-	-		HSA-MIR-548M	26.848	-	1		hsa-miR-520a	-	-	-
hsa-miR-26a-2#	27.712	-	1		hsa-miR-217	-	-	-		hsa-miR-643	26.8805	1.1646	2		hsa-miR-520e	-	-	-
hsa-miR-10a#	27.7685	1.51109	2		hsa-miR-106b#	-	-	-		hsa-miR-550	26.9033	0.619378	7		hsa-miR-524-5p	-	-	-
mmu-miR-495	27.818	-	1		hsa-miR-20b#	-	-	-		hsa-miR-617	26.904	0.367696	2		hsa-miR-525	-	-	-
hsa-miR-618	27.8285	0.284964	2		hsa-let-7f-2#	-	-	-		hsa-miR-145#	26.9053	1.67296	7		hsa-miR-542-3p	-	-	-
HSA-MIR-548K	27.85	0.58146	5		hsa-miR-136	-	-	-		hsa-miR-582-3p	26.9584	0.859228	5		hsa-miR-544	-	-	-
hsa-miR-550	27.8839	0.746256	4		hsa-miR-122	-	-	-		mmu-miR-499	26.9907	1.86531	4		hsa-miR-548a-5p	-	-	-
hsa-miR-539	27.888	0.417483	3		HSA-MIR-1183	-	-	-		hsa-miR-551b	26.9997	1.29812	7		hsa-miR-548b-5p	-	-	-
hsa-miR-302b	27.904	-	1		hsa-miR-125b-1#	-	-	-		hsa-miR-329	27.0385	0.795458	4		hsa-miR-548d	-	-	-
hsa-miR-580	27.911	-	1		HSA-MIR-1292	-	-	-		HSA-MIR-1249	27.041	-	1		HSA-MIR-548I	-	-	-
hsa-miR-206	27.929	0.258801	2		hsa-miR-24-1#	-	-	-		HSA-MIR-548L	27.0505	1.07728	4		HSA-MIR-548L	-	-	-
hsa-miR-374b#	27.935	-	1		HSA-MIR-1206	-	-	-		hsa-miR-631	27.0535	2.35254	2		HSA-MIR-548P	-	-	-
hsa-miR-934	27.9655	0.967861	4		HSA-MIR-1294	-	-	-		hsa-miR-136	27.1115	1.94808	2		hsa-miR-551b	-	-	-
HSA-MIR-338-5P	27.9913	0.775442	3		hsa-miR-202	-	-	-		hsa-miR-453	27.163	-	1		hsa-miR-551b#	-	-	-
hsa-miR-216a	27.998	-	1		hsa-miR-133b	-	-	-		hsa-miR-186#	27.1797	0.462623	3		hsa-miR-553	-	-	-
hsa-miR-555	28.03	-	1		HSA-MIR-1283	-	-	-		hsa-miR-548a	27.1882	1.22573	5		hsa-miR-555	-	-	-
hsa-miR-198	28.083	-	1		hsa-miR-195#	-	-	-		hsa-miR-34b	27.191	0.444063	2		hsa-miR-556-5p	-	-	-
hsa-miR-23a#	28.093	-	1		HSA-MIR-1272	-	-	-		hsa-miR-525	27.198	-	1		hsa-miR-567	-	-	-
hsa-miR-651	28.1287	0.927225	3		hsa-miR-129#	-	-	-		hsa-miR-635	27.2205	1.67859	4		hsa-miR-570	-	-	-
hsa-miR-381	28.13	-	1		hsa-miR-138-2#	-	-	-		hsa-miR-888	27.2208	1.56894	5		hsa-miR-576-5p	-	-	-
hsa-miR-369-3p	28.134	-	1		hsa-miR-130a#	-	-	-		hsa-miR-551a	27.2295	0.687446	4		hsa-miR-579	-	-	-
hsa-miR-487b	28.1907	0.608755	3		HSA-MIR-1284	-	-	-		hsa-miR-875-5p	27.2317	1.43147	4		hsa-miR-580	-	-	-
hsa-let-7b	28.2205	0.902975	2		HSA-MIR-1236	-	-	-		hsa-miR-219	27.2408	0.456534	6		hsa-miR-581	-	-	-
hsa-miR-216b	28.226	-	1		HSA-MIR-1288	-	-	-		hsa-miR-891a	27.2553	1.43114	6		hsa-miR-586	-	-	-
hsa-miR-888	28.2515	0.309006	2		HSA-MIR-1304	-	-	-		hsa-miR-519d	27.269	-	1		hsa-miR-588	-	-	-
hsa-miR-219-1-3p	28.289	-	1		HSA-MIR-1296	-	-	-		HSA-MIR-1226#	27.2813	1.99162	3		hsa-miR-592	-	-	-
hsa-miR-342-5p	28.296	-	1		hsa-miR-19a#	-	-	-		hsa-miR-450b-5p	27.3045	0.929563	6		hsa-miR-613	-	-	-
hsa-miR-302c	28.331	-	1		HSA-MIR-1278	-	-	-		hsa-miR-376a#	27.3183	1.11652	4		hsa-miR-614	-	-	-
hsa-miR-576-5p	28.339	-	1		hsa-miR-107	-	-	-		HSA-MIR-548K	27.3869	1.16579	8		hsa-miR-617	-	-	-
hsa-miR-202	28.36	-	1		hsa-miR-17#	-	-	-		hsa-miR-302b	27.4135	0.688015	2		hsa-miR-630	-	-	-
hsa-miR-17#	28.3775	0.331633	2		hsa-miR-186#	-	-	-		hsa-miR-592	27.4402	0.791004	6		hsa-miR-631	-	-	-
hsa-miR-186#	28.4215	0.509824	2		hsa-miR-146a#	-	-	-		HSA-MIR-1288	27.443	-	1		hsa-miR-634	-	-	-
hsa-miR-516-3p	28.4395	0.242538	2		hsa-miR-142-5p	-	-	-		hsa-miR-520e	27.459	-	1		hsa-miR-635	-	-	-
hsa-miR-520a#	28.533	-	1		hsa-miR-23a#	-	-	-		hsa-miR-554	27.4745	0.487197	2		hsa-miR-639	-	-	-
hsa-miR-541#	28.535	-	1		hsa-miR-211	-	-	-		hsa-miR-296-3p	27.504	0.552958	2		hsa-miR-641	-	-	-
HSA-MIR-548E	28.562	-	1		HSA-MIR-1305	-	-	-		hsa-miR-369-5p	27.538	0.14425	2		hsa-miR-647	-	-	-
hsa-miR-501-3p	28.608	-	1		hsa-miR-23b	-	-	-		hsa-let-7f-2#	27.603	-	1		hsa-miR-649	-	-	-
hsa-miR-432	28.636	-	1		hsa-miR-34b	-	-	-		HSA-MIR-513C	27.615	-	1		hsa-miR-654-3p	-	-	-
mmu-miR-153	28.671	-	1		hsa-miR-380-5p	-	-	-		HSA-MIR-1290	27.6585	1.16319	2		hsa-miR-656	-	-	-
hsa-miR-645	28.736	-	1		hsa-miR-376b	-	-	-		hsa-miR-141#	27.6634	1.17169	7		HSA-MIR-663B	-	-	-
hsa-miR-367	28.75	-	1		hsa-miR-342-5p	-	-	-		hsa-miR-377#	27.685	-	1		hsa-miR-668	-	-	-
mmu-miR-379	28.976	-	1		HSA-MIR-338-5P	-	-	-		HSA-MIR-1256	27.705	-	1		hsa-miR-708	-	-	-
HSA-MIR-1262	-	-	-		hsa-miR-29b-1#	-	-	-		HSA-MIR-548E	27.7648	0.957671	6		hsa-miR-758	-	-	-
HSA-MIR-1301	-	-	-		hsa-miR-370	-	-	-		HSA-MIR-1292	27.772	-	1		hsa-miR-770-5p	-	-	-
HSA-MIR-1293	-	-	-		hsa-miR-32#	-	-	-		hsa-miR-23a#	27.795	-	1		hsa-miR-871	-	-	-
HSA-MIR-1257	-	-	-		hsa-miR-325	-	-	-		hsa-miR-149#	27.812	-	1		hsa-miR-873	-	-	-
HSA-MIR-1253	-	-	-		hsa-miR-30c-2#	-	-	-		hsa-miR-10a#	27.8355	0.861963	2		hsa-miR-888	-	-	-
hsa-miR-100#	-	-	-		hsa-miR-377	-	-	-		hsa-miR-586	27.852	0.824487	2		hsa-miR-924	-	-	-
HSA-MIR-1284	-	-	-		hsa-miR-330-5p	-	-	-		HSA-MIR-1276	27.8577	0.427984	3		hsa-miR-934	-	-	-
hsa-miR-122	-	-	-		hsa-miR-299-5p	-	-	-		hsa-miR-548c	27.9173	0.419157	3		hsa-miR-935	-	-	-
HSA-MIR-1224-3P	-	-	-		hsa-miR-302c	-	-	-		hsa-miR-127-5p	27.942	1.02106	2		hsa-miR-937	-	-	-
HSA-MIR-1206	-	-	-		hsa-miR-371-3p	-	-	-		HSA-MIR-548I	28.004	-	1		hsa-miR-941	-	-	-
HSA-MIR-1294	-	-	-		hsa-miR-376a#	-	-	-		hsa-miR-219-1-3p	28.022	0.421595	4		hsa-miR-943	-	-	-
HSA-MIR-1249	-	-	-		hsa-miR-374b#	-	-	-		hsa-miR-876-3p	28.0347	0.902637	3		hsa-miR-944	-	-	-
hsa-miR-1	-	-	-		hsa-miR-302c#	-	-	-		hsa-miR-19a#	28.036	-	1		mmu-miR-153	-	-	-
hsa-miR-106b#	-	-	-		hsa-miR-33b	-	-	-		mmu-miR-496	28.105	1.1144	2		mmu-miR-187	-	-	-
HSA-MIR-1288	-	-	-		hsa-miR-34c	-	-	-		hsa-miR-582-5p	28.1063	0.911249	3		mmu-miR-499	-	-	-
HSA-MIR-1292	-	-	-		hsa-miR-296-3p	-	-	-		hsa-miR-873	28.147	-	1		hsa-miR-876-3p	-	-	-
hsa-miR-129#	-	-	-		hsa-miR-329	-	-	-		hsa-miR-518e	28.153	0.840043	2		hsa-miR-219	-	-	-
hsa-miR-10b	-	-	-		hsa-miR-369-3p	-	-	-		hsa-let-7e#	28.1785	0.908632	2		hsa-miR-335#	-	-	-
HSA-MIR-1256	-	-	-		hsa-miR-302b	-	-	-		HSA-MIR-1262	28.182	0.817415	2		hsa-let-7a	-	-	-
HSA-MIR-1263	-	-	-		hsa-miR-346	-	-	-		hsa-miR-205	28.21	-	1		hsa-miR-637	-	-	-
hsa-let-7e#	-	-	-		hsa-miR-337-3p	-	-	-		hsa-miR-486-3p	28.226	-	1		hsa-miR-875-3p	-	-	-
HSA-MIR-1238	-	-	-		hsa-miR-33a	-	-	-		hsa-miR-508-5p	28.319	-	1		hsa-miR-213	-	-	-
HSA-MIR-1272	-	-	-		hsa-miR-30c-1#	-	-	-		HSA-MIR-520D-3P	28.345	0.337997	2		hsa-miR-653	-	-	-
hsa-miR-105#	-	-	-		hsa-miR-298	-	-	-		hsa-miR-645	28.4423	0.317152	3		hsa-miR-154	-	-	-
HSA-MIR-1250	-	-	-		hsa-miR-367	-	-	-		hsa-miR-452#	28.472	-	1		hsa-miR-184	-	-	-
HSA-MIR-1255A	-	-	-		hsa-miR-380-3p	-	-	-		hsa-miR-551b#	28.495	-	1		hsa-miR-326	-	-	-
HSA-MIR-1204	-	-	-		hsa-miR-302d	-	-	-		hsa-miR-367	28.517	-	1		hsa-miR-376a#	-	-	-
hsa-let-7f-2#	-	-	-		hsa-miR-30b#	-	-	-		hsa-miR-155#	28.524	0.216375	2		hsa-miR-651	-	-	-
hsa-miR-127-5p	-	-	-		hsa-miR-302a	-	-	-		HSA-MIR-548P	28.5565	0.436285	2		hsa-miR-659	-	-	-
HSA-MIR-1298	-	-	-		hsa-miR-369-5p	-	-	-		hsa-miR-302d	28.582	0.520431	2		hsa-miR-363	-	-	-
HSA-MIR-1197	-	-	-		hsa-miR-377#	-	-	-		hsa-miR-769-3p	28.587	-	1		hsa-miR-23b	-	-	-
HSA-MIR-1203	-	-	-		hsa-miR-26a-2#	-	-	-		hsa-miR-33b	28.598	-	1		hsa-miR-211	-	-	-
hsa-miR-105	-	-	-		hsa-miR-373	-	-	-		hsa-miR-372	28.614	-	1		hsa-miR-193b#	-	-	-
HSA-MIR-1282	-	-	-		hsa-miR-363#	-	-	-		hsa-miR-17#	28.8	-	1		HSA-MIR-765	-	-	-
HSA-MIR-1296	-	-	-		hsa-miR-381	-	-	-		hsa-miR-603	28.815	-	1		hsa-miR-576-3p	-	-	-
hsa-let-7c#	-	-	-		hsa-miR-382	-	-	-		hsa-miR-100#	28.8185	0.126572	2		hsa-miR-597	-	-	-
HSA-MIR-1289	-	-	-		hsa-miR-383	-	-	-		hsa-miR-548a-5p	28.895	-	1		hsa-miR-598	-	-	-
HSA-MIR-1265	-	-	-		hsa-miR-384	-	-	-		mmu-miR-96	28.919	-	1		hsa-miR-642	-	-	-
HSA-MIR-1302	-	-	-		hsa-miR-409-3p	-	-	-		hsa-let-7b	-	-	-		hsa-miR-128a	-	-	-
HSA-MIR-1304	-	-	-		hsa-miR-409-5p	-	-	-		hsa-let-7c#	-	-	-		hsa-miR-22#	-	-	-
HSA-MIR-1305	-	-	-		hsa-miR-410	-	-	-		hsa-miR-105#	-	-	-		hsa-miR-411	-	-	-
hsa-miR-130a#	-	-	-		hsa-miR-411#	-	-	-		HSA-MIR-1178	-	-	-		hsa-miR-107	-	-	-
hsa-miR-133b	-	-	-		hsa-miR-412	-	-	-		HSA-MIR-1183	-	-	-		HSA-MIR-320B	-	-	-
hsa-miR-136	-	-	-		hsa-miR-424	-	-	-		HSA-MIR-1184	-	-	-		hsa-miR-10a	-	-	-
hsa-miR-138-2#	-	-	-		hsa-miR-424#	-	-	-		HSA-MIR-1206	-	-	-		hsa-miR-655	-	-	-
hsa-miR-139-3p	-	-	-		hsa-miR-431	-	-	-		hsa-miR-122	-	-	-		hsa-miR-31	-	-	-
hsa-miR-143#	-	-	-		hsa-miR-432	-	-	-		HSA-MIR-1224-3P	-	-	-		hsa-miR-301b	-	-	-
HSA-MIR-144	-	-	-		hsa-miR-432#	-	-	-		HSA-MIR-1236	-	-	-		hsa-miR-561	-	-	-
hsa-miR-145#	-	-	-		hsa-miR-433	-	-	-		HSA-MIR-1238	-	-	-		hsa-miR-517a	-	-	-
hsa-miR-146a#	-	-	-		hsa-miR-450a	-	-	-		HSA-MIR-1243	-	-	-		hsa-miR-888#	-	-	-
hsa-miR-147	-	-	-		hsa-miR-450b-3p	-	-	-		HSA-MIR-1247	-	-	-		hsa-miR-512-5p	-	-	-
hsa-miR-149#	-	-	-		hsa-miR-450b-5p	-	-	-		HSA-MIR-1250	-	-	-		hsa-miR-526b	-	-	-
hsa-miR-154	-	-	-		hsa-miR-452#	-	-	-		HSA-MIR-1251	-	-	-		HSA-MIR-191#	-	-	-
hsa-miR-154#	-	-	-		hsa-miR-453	-	-	-		HSA-MIR-1253	-	-	-		hsa-miR-508-5p	-	-	-
hsa-miR-16-2#	-	-	-		hsa-miR-454#	-	-	-		HSA-MIR-1255A	-	-	-		HSA-MIR-144	-	-	-
hsa-miR-185#	-	-	-		hsa-miR-455-3p	-	-	-		HSA-MIR-1257	-	-	-		hsa-miR-608	-	-	-
hsa-miR-194#	-	-	-		hsa-miR-483-3p	-	-	-		hsa-miR-125b-1#	-	-	-		hsa-miR-922	-	-	-
hsa-miR-195#	-	-	-		hsa-miR-485-3p	-	-	-		HSA-MIR-1263	-	-	-		hsa-miR-182#	-	-	-
hsa-miR-199a	-	-	-		hsa-miR-486	-	-	-		HSA-MIR-1264	-	-	-		hsa-miR-148a#	-	-	-
hsa-miR-199b	-	-	-		hsa-miR-486-3p	-	-	-		HSA-MIR-1265	-	-	-		hsa-miR-373	-	-	-
hsa-miR-202#	-	-	-		hsa-miR-487a	-	-	-		HSA-MIR-1267	-	-	-		hsa-miR-501-3p	-	-	-
hsa-miR-208	-	-	-		hsa-miR-487b	-	-	-		HSA-MIR-1269	-	-	-		hsa-miR-542-5p	-	-	-
hsa-miR-208b	-	-	-		hsa-miR-490	-	-	-		HSA-MIR-1272	-	-	-		hsa-miR-132#	-	-	-
hsa-miR-20b#	-	-	-		hsa-miR-491-3p	-	-	-		HSA-MIR-1278	-	-	-		hsa-miR-208	-	-	-
hsa-miR-211	-	-	-		hsa-miR-497#	-	-	-		HSA-MIR-1282	-	-	-		hsa-miR-501	-	-	-
hsa-miR-217	-	-	-		hsa-miR-499-3p	-	-	-		HSA-MIR-1283	-	-	-		hsa-miR-19a#	-	-	-
hsa-miR-24-1#	-	-	-		hsa-miR-501	-	-	-		HSA-MIR-1284	-	-	-		HSA-MIR-1265	-	-	-
hsa-miR-296-3p	-	-	-		hsa-miR-501-3p	-	-	-		HSA-MIR-1289	-	-	-		hsa-miR-545#	-	-	-
hsa-miR-298	-	-	-		hsa-miR-503	-	-	-		hsa-miR-129#	-	-	-		hsa-miR-662	-	-	-
hsa-miR-299-5p	-	-	-		hsa-miR-504	-	-	-		HSA-MIR-1293	-	-	-		hsa-miR-518b	-	-	-
hsa-miR-302a	-	-	-		hsa-miR-507	-	-	-		HSA-MIR-1294	-	-	-		hsa-miR-503	-	-	-
hsa-miR-302c#	-	-	-		hsa-miR-508	-	-	-		HSA-MIR-1296	-	-	-		hsa-miR-921	-	-	-
hsa-miR-302d	-	-	-		hsa-miR-508-5p	-	-	-		HSA-MIR-1298	-	-	-		hsa-miR-518d-5p	-	-	-
hsa-miR-30c-2#	-	-	-		hsa-miR-509-3-5p	-	-	-		HSA-MIR-1302	-	-	-		hsa-miR-199b	-	-	-
hsa-miR-325	-	-	-		hsa-miR-509-5p	-	-	-		HSA-MIR-1303	-	-	-		hsa-miR-135b#	-	-	-
hsa-miR-329	-	-	-		hsa-miR-510	-	-	-		HSA-MIR-1304	-	-	-		hsa-miR-518a-3p	-	-	-
hsa-miR-330-5p	-	-	-		hsa-miR-512-5p	-	-	-		HSA-MIR-1305	-	-	-		hsa-miR-100#	-	-	-
hsa-miR-337-3p	-	-	-		hsa-miR-513-5p	-	-	-		hsa-miR-130a#	-	-	-		hsa-miR-296	-	-	-
hsa-miR-337-5p	-	-	-		HSA-MIR-513B	-	-	-		hsa-miR-132#	-	-	-		hsa-miR-197	-	-	-
hsa-miR-33a	-	-	-		HSA-MIR-513C	-	-	-		hsa-miR-135b#	-	-	-		HSA-MIR-1264	-	-	-
hsa-miR-33b	-	-	-		hsa-miR-515-5p	-	-	-		hsa-miR-138-2#	-	-	-		hsa-miR-342-3p	-	-	-
hsa-miR-346	-	-	-		hsa-miR-516-3p	-	-	-		hsa-miR-143#	-	-	-		hsa-miR-145#	-	-	-
hsa-miR-34b	-	-	-		hsa-miR-516a-5p	-	-	-		hsa-miR-146a#	-	-	-		hsa-miR-195#	-	-	-
hsa-miR-34c	-	-	-		hsa-miR-516b	-	-	-		hsa-miR-147	-	-	-		HSA-MIR-1283	-	-	-
hsa-miR-363#	-	-	-		hsa-miR-517#	-	-	-		hsa-miR-154	-	-	-		hsa-miR-337-3p	-	-	-
hsa-miR-369-5p	-	-	-		hsa-miR-517b	-	-	-		hsa-miR-16-2#	-	-	-		hsa-miR-518f	-	-	-
hsa-miR-371-3p	-	-	-		hsa-miR-518c#	-	-	-		hsa-miR-182#	-	-	-		hsa-miR-33a#	-	-	-
hsa-miR-373	-	-	-		hsa-miR-518d-5p	-	-	-		hsa-miR-183	-	-	-		hsa-miR-645	-	-	-
hsa-miR-376a#	-	-	-		hsa-miR-518e#	-	-	-		hsa-miR-185#	-	-	-		hsa-miR-488	-	-	-
hsa-miR-376b	-	-	-		hsa-miR-519e#	-	-	-		hsa-miR-18b#	-	-	-		HSA-MIR-520D-3P	-	-	-
hsa-miR-377	-	-	-		hsa-miR-520a	-	-	-		hsa-miR-194#	-	-	-		HSA-MIR-1269	-	-	-
hsa-miR-380-3p	-	-	-		hsa-miR-520a#	-	-	-		hsa-miR-195#	-	-	-		hsa-miR-892b	-	-	-
hsa-miR-382	-	-	-		hsa-miR-520g	-	-	-		hsa-miR-198	-	-	-		hsa-miR-346	-	-	-
hsa-miR-384	-	-	-		hsa-miR-521	-	-	-		hsa-miR-200b#	-	-	-		hsa-miR-101#	-	-	-
hsa-miR-409-5p	-	-	-		hsa-miR-524	-	-	-		hsa-miR-200c#	-	-	-		HSA-MIR-620	-	-	-
hsa-miR-411#	-	-	-		hsa-miR-524-5p	-	-	-		hsa-miR-202	-	-	-		hsa-miR-216a	-	-	-
hsa-miR-412	-	-	-		hsa-miR-525	-	-	-		hsa-miR-202#	-	-	-		HSA-MIR-1256	-	-	-
hsa-miR-424	-	-	-		hsa-miR-541	-	-	-		hsa-miR-208b	-	-	-		hsa-miR-675	-	-	-
hsa-miR-424#	-	-	-		hsa-miR-541#	-	-	-		hsa-miR-214#	-	-	-		hsa-miR-200c	-	-	-
hsa-miR-431	-	-	-		hsa-miR-542-3p	-	-	-		hsa-miR-217	-	-	-		hsa-miR-744#	-	-	-
hsa-miR-433	-	-	-		hsa-miR-542-5p	-	-	-		hsa-miR-23b	-	-	-		HSA-MIR-1236	-	-	-
hsa-miR-450a	-	-	-		hsa-miR-543	-	-	-		hsa-miR-24-1#	-	-	-		hsa-miR-377	-	-	-
hsa-miR-450b-3p	-	-	-		hsa-miR-544	-	-	-		hsa-miR-298	-	-	-		hsa-miR-450a	-	-	-
hsa-miR-450b-5p	-	-	-		hsa-miR-545#	-	-	-		hsa-miR-302a	-	-	-		hsa-miR-302b	-	-	-
hsa-miR-453	-	-	-		hsa-miR-548a-5p	-	-	-		hsa-miR-302c	-	-	-		hsa-miR-26b#	-	-	-
hsa-miR-455-3p	-	-	-		hsa-miR-548b	-	-	-		hsa-miR-302c#	-	-	-		hsa-miR-875-5p	-	-	-
hsa-miR-483-3p	-	-	-		hsa-miR-548c-5p	-	-	-		hsa-miR-30b#	-	-	-		hsa-miR-769-5p	-	-	-
hsa-miR-485-3p	-	-	-		hsa-miR-548d	-	-	-		hsa-miR-30c-2#	-	-	-		hsa-miR-584	-	-	-
hsa-miR-486	-	-	-		hsa-miR-548d-5p	-	-	-		hsa-miR-32#	-	-	-		HSA-MIR-1293	-	-	-
hsa-miR-487a	-	-	-		HSA-MIR-548E	-	-	-		hsa-miR-325	-	-	-		hsa-miR-95	-	-	-
hsa-miR-490	-	-	-		HSA-MIR-548G	-	-	-		hsa-miR-346	-	-	-		HSA-MIR-548E	-	-	-
hsa-miR-491-3p	-	-	-		HSA-MIR-548H	-	-	-		hsa-miR-371-3p	-	-	-		hsa-miR-558	-	-	-
hsa-miR-493	-	-	-		HSA-MIR-548I	-	-	-		hsa-miR-373	-	-	-		hsa-miR-337-5p	-	-	-
hsa-miR-499-3p	-	-	-		HSA-MIR-548J	-	-	-		hsa-miR-377	-	-	-		hsa-miR-142-5p	-	-	-
hsa-miR-504	-	-	-		HSA-MIR-548K	-	-	-		hsa-miR-380-3p	-	-	-		hsa-miR-582-5p	-	-	-
hsa-miR-506	-	-	-		HSA-MIR-548L	-	-	-		hsa-miR-382	-	-	-		hsa-miR-27b#	-	-	-
hsa-miR-507	-	-	-		HSA-MIR-548M	-	-	-		hsa-miR-383	-	-	-		HSA-MIR-1206	-	-	-
hsa-miR-508	-	-	-		HSA-MIR-548N	-	-	-		hsa-miR-412	-	-	-		hsa-miR-154#	-	-	-
hsa-miR-508-5p	-	-	-		HSA-MIR-548P	-	-	-		hsa-miR-450b-3p	-	-	-		hsa-miR-19b-1#	-	-	-
hsa-miR-509-3-5p	-	-	-		hsa-miR-549	-	-	-		hsa-miR-483-3p	-	-	-		hsa-miR-892a	-	-	-
hsa-miR-510	-	-	-		hsa-miR-551a	-	-	-		hsa-miR-486	-	-	-		HSA-MIR-1296	-	-	-
hsa-miR-512-5p	-	-	-		hsa-miR-551b	-	-	-		hsa-miR-488	-	-	-		hsa-miR-548c	-	-	-
hsa-miR-513-5p	-	-	-		hsa-miR-551b#	-	-	-		hsa-miR-490	-	-	-		HSA-MIR-1263	-	-	-
HSA-MIR-513B	-	-	-		hsa-miR-552	-	-	-		hsa-miR-491-3p	-	-	-		mmu-let-7d#	-	-	-
hsa-miR-516a-5p	-	-	-		hsa-miR-553	-	-	-		hsa-miR-492	-	-	-		hsa-miR-34a	-	-	-
hsa-miR-516b	-	-	-		hsa-miR-554	-	-	-		hsa-miR-497#	-	-	-		hsa-miR-127-5p	-	-	-
hsa-miR-517#	-	-	-		hsa-miR-555	-	-	-		hsa-miR-499-3p	-	-	-		hsa-miR-140-3p	-	-	-
hsa-miR-517b	-	-	-		hsa-miR-556-3p	-	-	-		hsa-miR-504	-	-	-		hsa-miR-323-3p	-	-	-
hsa-miR-518c#	-	-	-		hsa-miR-556-5p	-	-	-		hsa-miR-507	-	-	-		hsa-miR-455	-	-	-
hsa-miR-518e#	-	-	-		hsa-miR-558	-	-	-		hsa-miR-510	-	-	-		hsa-miR-215	-	-	-
hsa-miR-519e	-	-	-		hsa-miR-559	-	-	-		hsa-miR-512-5p	-	-	-		hsa-miR-145	-	-	-
hsa-miR-520g	-	-	-		hsa-miR-561	-	-	-		hsa-miR-513-5p	-	-	-		hsa-miR-214	-	-	-
hsa-miR-524-5p	-	-	-		hsa-miR-562	-	-	-		HSA-MIR-513B	-	-	-		hsa-miR-190	-	-	-
hsa-miR-525	-	-	-		hsa-miR-563	-	-	-		hsa-miR-515-3p	-	-	-		HSA-MIR-338-5P	-	-	-
hsa-miR-541	-	-	-		hsa-miR-566	-	-	-		hsa-miR-515-5p	-	-	-		hsa-miR-636	-	-	-
hsa-miR-542-3p	-	-	-		hsa-miR-567	-	-	-		hsa-miR-516-3p	-	-	-		hsa-miR-9#	-	-	-
hsa-miR-542-5p	-	-	-		hsa-miR-569	-	-	-		hsa-miR-516a-5p	-	-	-		hsa-miR-205	-	-	-
hsa-miR-543	-	-	-		hsa-miR-570	-	-	-		hsa-miR-517a	-	-	-		HSA-MIR-548N	-	-	-
hsa-miR-544	-	-	-		hsa-miR-571	-	-	-		hsa-miR-517b	-	-	-		hsa-miR-541	-	-	-
hsa-miR-548a	-	-	-		hsa-miR-573	-	-	-		hsa-miR-517c	-	-	-		hsa-miR-650	-	-	-
hsa-miR-548a-5p	-	-	-		hsa-miR-575	-	-	-		hsa-miR-518b	-	-	-		hsa-miR-21#	-	-	-
hsa-miR-548b	-	-	-		hsa-miR-576-5p	-	-	-		hsa-miR-518c	-	-	-		hsa-miR-376b	-	-	-
hsa-miR-548c	-	-	-		hsa-miR-580	-	-	-		hsa-miR-518c#	-	-	-		HSA-MIR-513B	-	-	-
hsa-miR-548d	-	-	-		hsa-miR-581	-	-	-		hsa-miR-518d-5p	-	-	-		hsa-miR-200a#	-	-	-
HSA-MIR-548G	-	-	-		hsa-miR-582-3p	-	-	-		hsa-miR-519a	-	-	-		hsa-miR-302a	-	-	-
HSA-MIR-548H	-	-	-		hsa-miR-582-5p	-	-	-		hsa-miR-519b-3p	-	-	-		hsa-miR-661	-	-	-
HSA-MIR-548J	-	-	-		hsa-miR-584	-	-	-		hsa-miR-519c	-	-	-		hsa-miR-200b#	-	-	-
HSA-MIR-548L	-	-	-		hsa-miR-585	-	-	-		hsa-miR-519e	-	-	-		hsa-miR-520g	-	-	-
HSA-MIR-548M	-	-	-		hsa-miR-586	-	-	-		hsa-miR-519e#	-	-	-		hsa-miR-202#	-	-	-
HSA-MIR-548N	-	-	-		hsa-miR-587	-	-	-		hsa-miR-520a	-	-	-		HSA-MIR-513C	-	-	-
hsa-miR-549	-	-	-		hsa-miR-588	-	-	-		hsa-miR-520a#	-	-	-		hsa-miR-133b	-	-	-
hsa-miR-551a	-	-	-		hsa-miR-591	-	-	-		hsa-miR-520c-3p	-	-	-		dme-miR-7	-	-	-
hsa-miR-551b	-	-	-		hsa-miR-592	-	-	-		hsa-miR-520h	-	-	-		hsa-miR-367	-	-	-
hsa-miR-551b#	-	-	-		hsa-miR-593	-	-	-		hsa-miR-521	-	-	-		hsa-miR-192#	-	-	-
hsa-miR-552	-	-	-		hsa-miR-595	-	-	-		hsa-miR-522	-	-	-		hsa-miR-638	-	-	-
hsa-miR-556-3p	-	-	-		hsa-miR-596	-	-	-		hsa-miR-523	-	-	-		hsa-miR-302c	-	-	-
hsa-miR-556-5p	-	-	-		hsa-miR-599	-	-	-		hsa-miR-524	-	-	-		hsa-miR-604	-	-	-
hsa-miR-558	-	-	-		hsa-miR-603	-	-	-		hsa-miR-525-3p	-	-	-		hsa-miR-92a-2#	-	-	-
hsa-miR-559	-	-	-		hsa-miR-604	-	-	-		hsa-miR-541#	-	-	-		HSA-MIR-1285	-	-	-
hsa-miR-561	-	-	-		hsa-miR-606	-	-	-		hsa-miR-544	-	-	-		hsa-miR-105#	-	-	-
hsa-miR-562	-	-	-		hsa-miR-607	-	-	-		hsa-miR-548b	-	-	-		hsa-miR-767-3p	-	-	-
hsa-miR-563	-	-	-		hsa-miR-608	-	-	-		HSA-MIR-548G	-	-	-		hsa-miR-490	-	-	-
hsa-miR-566	-	-	-		hsa-miR-609	-	-	-		HSA-MIR-548H	-	-	-		mmu-miR-496	-	-	-
hsa-miR-569	-	-	-		hsa-miR-613	-	-	-		HSA-MIR-548N	-	-	-		mmu-miR-137	-	-	-
hsa-miR-571	-	-	-		hsa-miR-614	-	-	-		hsa-miR-549	-	-	-		hsa-miR-32	-	-	-
hsa-miR-573	-	-	-		hsa-miR-615-5p	-	-	-		hsa-miR-555	-	-	-		hsa-miR-508	-	-	-
hsa-miR-575	-	-	-		hsa-miR-617	-	-	-		hsa-miR-556-3p	-	-	-		hsa-miR-27a#	-	-	-
hsa-miR-581	-	-	-		hsa-miR-618	-	-	-		hsa-miR-556-5p	-	-	-		hsa-miR-185	-	-	-
hsa-miR-582-3p	-	-	-		HSA-MIR-620	-	-	-		hsa-miR-558	-	-	-		hsa-miR-615-5p	-	-	-
hsa-miR-582-5p	-	-	-		hsa-miR-621	-	-	-		hsa-miR-559	-	-	-		hsa-miR-525-3p	-	-	-
hsa-miR-584	-	-	-		hsa-miR-623	-	-	-		hsa-miR-561	-	-	-		hsa-let-7f-2#	-	-	-
hsa-miR-585	-	-	-		hsa-miR-624	-	-	-		hsa-miR-562	-	-	-		hsa-miR-646	-	-	-
hsa-miR-587	-	-	-		hsa-miR-626	-	-	-		hsa-miR-563	-	-	-		hsa-miR-30c-2#	-	-	-
hsa-miR-591	-	-	-		hsa-miR-630	-	-	-		hsa-miR-566	-	-	-		hsa-miR-516a-5p	-	-	-
hsa-miR-593	-	-	-		hsa-miR-631	-	-	-		hsa-miR-567	-	-	-		hsa-miR-149	-	-	-
hsa-miR-595	-	-	-		hsa-miR-634	-	-	-		hsa-miR-569	-	-	-		HSA-MIR-1267	-	-	-
hsa-miR-596	-	-	-		hsa-miR-637	-	-	-		hsa-miR-573	-	-	-		hsa-miR-502	-	-	-
hsa-miR-599	-	-	-		hsa-miR-641	-	-	-		hsa-miR-576-5p	-	-	-		hsa-miR-517c	-	-	-
hsa-miR-605	-	-	-		hsa-miR-644	-	-	-		hsa-miR-581	-	-	-		hsa-miR-520f	-	-	-
hsa-miR-606	-	-	-		hsa-miR-646	-	-	-		hsa-miR-585	-	-	-		HSA-MIR-1270	-	-	-
hsa-miR-607	-	-	-		hsa-miR-647	-	-	-		hsa-miR-587	-	-	-		hsa-miR-571	-	-	-
hsa-miR-608	-	-	-		hsa-miR-649	-	-	-		hsa-miR-588	-	-	-		hsa-miR-519e#	-	-	-
hsa-miR-609	-	-	-		hsa-miR-653	-	-	-		hsa-miR-591	-	-	-		hsa-miR-494	-	-	-
hsa-miR-615-5p	-	-	-		hsa-miR-654	-	-	-		hsa-miR-593	-	-	-		hsa-miR-504	-	-	-
hsa-miR-617	-	-	-		hsa-miR-654-3p	-	-	-		hsa-miR-595	-	-	-		hsa-miR-382	-	-	-
HSA-MIR-620	-	-	-		hsa-miR-655	-	-	-		hsa-miR-596	-	-	-		hsa-miR-708#	-	-	-
hsa-miR-623	-	-	-		hsa-miR-656	-	-	-		hsa-miR-599	-	-	-		hsa-miR-563	-	-	-
hsa-miR-626	-	-	-		hsa-miR-662	-	-	-		hsa-miR-605	-	-	-		hsa-miR-135a	-	-	-
hsa-miR-630	-	-	-		HSA-MIR-663B	-	-	-		hsa-miR-606	-	-	-		hsa-miR-26a-2#	-	-	-
hsa-miR-631	-	-	-		hsa-miR-668	-	-	-		hsa-miR-607	-	-	-		mmu-miR-129-3p	-	-	-
hsa-miR-634	-	-	-		hsa-miR-675	-	-	-		hsa-miR-608	-	-	-		hsa-miR-513-5p	-	-	-
hsa-miR-637	-	-	-		hsa-miR-708#	-	-	-		hsa-miR-609	-	-	-		hsa-miR-338-3p	-	-	-
hsa-miR-641	-	-	-		hsa-miR-758	-	-	-		hsa-miR-613	-	-	-		hsa-miR-499-3p	-	-	-
hsa-miR-644	-	-	-		HSA-MIR-765	-	-	-		hsa-miR-614	-	-	-		hsa-miR-509-5p	-	-	-
hsa-miR-646	-	-	-		hsa-miR-767-3p	-	-	-		hsa-miR-615-5p	-	-	-		hsa-miR-221#	-	-	-
hsa-miR-647	-	-	-		hsa-miR-767-5p	-	-	-		HSA-MIR-620	-	-	-		HSA-MIR-1292	-	-	-
hsa-miR-649	-	-	-		hsa-miR-769-3p	-	-	-		hsa-miR-621	-	-	-		HSA-MIR-1178	-	-	-
hsa-miR-653	-	-	-		hsa-miR-770-5p	-	-	-		hsa-miR-622	-	-	-		hsa-miR-573	-	-	-
hsa-miR-654	-	-	-		hsa-miR-802	-	-	-		hsa-miR-623	-	-	-		hsa-miR-99a	-	-	-
hsa-miR-654-3p	-	-	-		hsa-miR-871	-	-	-		hsa-miR-626	-	-	-		hsa-miR-769-3p	-	-	-
hsa-miR-655	-	-	-		hsa-miR-873	-	-	-		hsa-miR-630	-	-	-		hsa-miR-130a#	-	-	-
hsa-miR-656	-	-	-		hsa-miR-875-3p	-	-	-		hsa-miR-634	-	-	-		hsa-miR-524	-	-	-
hsa-miR-661	-	-	-		hsa-miR-875-5p	-	-	-		hsa-miR-637	-	-	-		hsa-miR-891a	-	-	-
hsa-miR-662	-	-	-		hsa-miR-876-3p	-	-	-		hsa-miR-644	-	-	-		hsa-miR-554	-	-	-
hsa-miR-668	-	-	-		hsa-miR-888#	-	-	-		hsa-miR-646	-	-	-		hsa-miR-143#	-	-	-
hsa-miR-675	-	-	-		hsa-miR-889	-	-	-		hsa-miR-647	-	-	-		hsa-miR-564	-	-	-
hsa-miR-708#	-	-	-		hsa-miR-891b	-	-	-		hsa-miR-662	-	-	-		hsa-miR-938	-	-	-
hsa-miR-758	-	-	-		hsa-miR-892a	-	-	-		hsa-miR-675	-	-	-		hsa-miR-485-3p	-	-	-
hsa-miR-767-5p	-	-	-		hsa-miR-892b	-	-	-		hsa-miR-708#	-	-	-		hsa-let-7g#	-	-	-
hsa-miR-769-3p	-	-	-		hsa-miR-920	-	-	-		HSA-MIR-765	-	-	-		hsa-miR-302c#	-	-	-
hsa-miR-770-5p	-	-	-		hsa-miR-921	-	-	-		hsa-miR-767-3p	-	-	-		HSA-MIR-548G	-	-	-
hsa-miR-802	-	-	-		hsa-miR-922	-	-	-		hsa-miR-767-5p	-	-	-		hsa-miR-654	-	-	-
hsa-miR-871	-	-	-		hsa-miR-924	-	-	-		hsa-miR-802	-	-	-		hsa-miR-767-5p	-	-	-
hsa-miR-873	-	-	-		hsa-miR-92a-1#	-	-	-		hsa-miR-871	-	-	-		hsa-miR-643	-	-	-
hsa-miR-875-3p	-	-	-		hsa-miR-92a-2#	-	-	-		hsa-miR-875-3p	-	-	-		HSA-MIR-1250	-	-	-
hsa-miR-875-5p	-	-	-		hsa-miR-92b#	-	-	-		hsa-miR-888#	-	-	-		hsa-miR-889	-	-	-
hsa-miR-876-3p	-	-	-		hsa-miR-934	-	-	-		hsa-miR-891b	-	-	-		hsa-miR-484	-	-	-
hsa-miR-889	-	-	-		hsa-miR-936	-	-	-		hsa-miR-892a	-	-	-		hsa-miR-601	-	-	-
hsa-miR-891b	-	-	-		hsa-miR-937	-	-	-		hsa-miR-892b	-	-	-		HSA-MIR-590-3P	-	-	-
hsa-miR-892a	-	-	-		hsa-miR-938	-	-	-		hsa-miR-920	-	-	-		hsa-miR-18b	-	-	-
hsa-miR-892b	-	-	-		hsa-miR-941	-	-	-		hsa-miR-921	-	-	-		hsa-miR-222#	-	-	-
hsa-miR-920	-	-	-		hsa-miR-943	-	-	-		hsa-miR-924	-	-	-		hsa-let-7c#	-	-	-
hsa-miR-921	-	-	-		hsa-miR-944	-	-	-		hsa-miR-92a-2#	-	-	-		hsa-miR-452	-	-	-
hsa-miR-92a-2#	-	-	-		hsa-miR-96#	-	-	-		hsa-miR-92b#	-	-	-		hsa-miR-424	-	-	-
hsa-miR-935	-	-	-		mmu-let-7d#	-	-	-		hsa-miR-934	-	-	-		hsa-miR-29b	-	-	-
hsa-miR-936	-	-	-		mmu-miR-129-3p	-	-	-		hsa-miR-936	-	-	-		hsa-miR-23a#	-	-	-
hsa-miR-96#	-	-	-		mmu-miR-134	-	-	-		hsa-miR-937	-	-	-		hsa-miR-380-5p	-	-	-
mmu-miR-129-3p	-	-	-		mmu-miR-137	-	-	-		hsa-miR-96#	-	-	-		hsa-miR-377#	-	-	-
mmu-miR-137	-	-	-		mmu-miR-153	-	-	-		mmu-miR-137	-	-	-		hsa-miR-146b-3p	-	-	-
mmu-miR-496	-	-	-		mmu-miR-496	-	-	-		mmu-miR-153	-	-	-		hsa-miR-603	-	-	-
mmu-miR-615	-	-	-		mmu-miR-615	-	-	-		mmu-miR-615	-	-	-		hsa-miR-26a-1#	-	-	-

## Sheet: S2
	Table S2 - The top 20 highly expressed miRNAs in each sample group (n=10 per group), identified in four or more samples in each group and with the lowest delta Ct value.
	Delta Ct value (∆Ct) = Ct (miRNA target) - Ct (reference/control). Lower delta ct value implies higher expression level.
	Human milk cells			Human milk lipids			Maternal PBMCs			Maternal plasma
	miRNA species	∆Ct	# of samples	miRNA species	∆Ct	# of samples	miRNA species	∆Ct	# of samples	miRNA species	∆Ct	# of samples
	hsa-miR-146b*	-4.29056	5	hsa-miR-200c	-8.60676	8	hsa-miR-106a	-0.00668333	6	hsa-miR-17	-4.70393	9
	hsa-miR-200c	-3.2335	7	hsa-miR-146b	-8.59797	6	hsa-miR-17	0.814267	6	hsa-miR-146a	-4.59566	8
	hsa-miR-30b	-1.29257	10	hsa-miR-191	-7.62949	10	hsa-miR-26a	0.895611	9	hsa-miR-16	-4.20683	10
	hsa-miR-191	-1.23715	8	hsa-miR-193b	-7.15929	10	hsa-miR-454	0.94042	10	hsa-miR-106a	-4.18713	10
	hsa-miR-19b	-1.2129	8	hsa-miR-30b	-7.14339	10	hsa-miR-20a	0.9888	9	hsa-miR-575	-4.14008	6
	hsa-miR-193b	-0.93165	8	hsa-miR-19b	-7.01279	10	hsa-miR-186	1.03222	10	hsa-miR-96#	-4.13892	6
	hsa-miR-223	-0.906378	9	hsa-miR-16	-6.32259	10	hsa-miR-29a	1.27056	9	mmu-miR-379	-4.04677	7
	hsa-miR-16	-0.381489	9	hsa-miR-24	-6.11639	10	hsa-miR-30b	1.43664	8	hsa-miR-30b	-4.00191	7
	hsa-miR-106a	-0.270167	9	hsa-miR-30c	-5.99209	9	hsa-miR-155	1.86652	10	hsa-miR-191	-3.96493	10
	hsa-miR-30a-5p	-0.23717	10	hsa-miR-106a	-5.81899	10	hsa-miR-30c	1.95278	9	hsa-miR-199a-3p	-3.45483	10
	hsa-miR-24	0.05413	10	hsa-miR-222	-5.63599	10	hsa-miR-374	2.37262	10	hsa-miR-92a	-3.19253	10
	hsa-miR-484	0.120275	8	hsa-miR-320	-5.52539	10	hsa-miR-126#	2.41628	9	hsa-miR-99a#	-3.13708	6
	hsa-miR-200b	0.15033	10	hsa-miR-200b	-5.38879	10	hsa-let-7g	2.76772	10	hsa-miR-574-3p	-3.06511	8
	hsa-miR-17	0.19473	10	hsa-miR-17	-5.34559	10	hsa-miR-29c	2.80092	10	hsa-miR-221	-2.99082	9
	hsa-miR-30c	0.36313	10	hsa-miR-20a	-4.88319	10	hsa-miR-26b	2.97152	10	hsa-miR-20a	-2.96253	10
	hsa-miR-200a	0.59883	10	hsa-miR-200a	-4.84349	10	hsa-miR-19a	3.00935	8	hsa-miR-320	-2.88327	9
	hsa-miR-574-3p	0.64453	10	hsa-miR-186	-4.76299	10	hsa-miR-574-3p	3.00952	10	rno-miR-29c#	-2.79775	6
	hsa-miR-20a	0.66833	10	hsa-miR-146a	-4.38064	9	hsa-miR-590-5p	3.20362	10	hsa-miR-331	-2.67624	9
	hsa-miR-222	0.69283	10	hsa-miR-885-5p	-4.19859	10	rno-miR-7#	3.26602	10	hsa-miR-548a	-2.62142	6
	hsa-miR-186	1.32593	10	hsa-miR-30a-5p	-3.81099	10	hsa-miR-320	3.47792	10	hsa-let-7e	-2.61215	8
	hsa-miR-146a	1.39343	10
	* The most highly expressed miRNA in human milk cells, although present in only five samples out of ten. Therefore, we included this plus an additional miRNA (21) for the cells group.
	# of samples: the number of samples in which this miRNA was detected
	Yellow highlighted miRNAs refer to common miRNAs between only human milk cells and lipids
	Blue highlighted miRNAs refer to common miRNAs between only PBMCs and plasma
	miRNAs in red colour refer to common miRNAs in all four groups

## Sheet: S3
	Table S3 - Comparison of miRNA expression using LIMMA analysis between human milk cells and lipids.
	Here all miRNAs are included that were present in each of human milk lipids and cells and not only those considered "reliable" (where Ct is between 8 and 29, and were present in at least 4 samples per group).
	p values in column E indicate those miRNAs that were differentially expressed between human milk cells and lipids (and which are highlighted in blue). The yellow highlights the only one reliable miRNA that was differentially expressed.
	miRNA species	t.test	p.value	adj.p.value	ddCt	FC	meanTarget	meanCalibrator
	hsa-miR-934	5.30662	5.56097e-06	0.00151629	4.24848	0.0526114	40	35.7515
	hsa-miR-564	-4.27335	0.000130826	0.0107016	-12.1491	4541.98	25.4095	37.5586
	HSA-MIR-1254	3.8636	0.000438224	0.0210863	6.75178	0.00927923	40	33.2482
	hsa-miR-661	-3.576	0.00099983	0.0430453	-9.40291	676.951	30.5971	40
	mmu-miR-187	-3.373	0.00176417	0.0721547	-3.38771	10.4665	19.8196	23.2074
	HSA-MIR-1248	3.33101	0.00198076	0.0737029	5.38791	0.0238823	40	34.6121
	HSA-MIR-663B	3.30047	0.00215403	0.0766087	7.81274	0.00444766	40	32.1873
	hsa-miR-943	2.96191	0.00533448	0.172193	3.26941	0.103708	40	36.7306
	hsa-miR-142-5p	2.87172	0.00674059	0.20336	4.38278	0.0479349	40	35.6172
	hsa-miR-874	-2.85921	0.00696099	0.20336	-8.13736	281.571	25.0728	33.2102
	hsa-miR-708	2.84085	0.00729677	0.205819	6.89585	0.00839738	36.4859	29.59
	hsa-miR-125b-1#	2.65969	0.0115214	0.31415	1.64689	0.319328	40	38.3531
	hsa-miR-324-3p	-2.5182	0.0162862	0.429747	-5.63167	49.5795	18.9376	24.5693
	hsa-miR-429	-2.48085	0.0178151	0.441598	-2.27269	4.83223	17.9456	20.2183
	hsa-miR-193b	-2.48296	0.0177257	0.441598	-7.42753	172.15	12.5263	19.9538
	hsa-miR-886-5p	-2.43826	0.0197175	0.474381	-5.39008	41.9348	29.3572	34.7473
	hsa-miR-27a#	2.42059	0.0205597	0.476278	6.3922	0.0119057	34.5195	28.1273
	HSA-MIR-1233	2.40597	0.021281	0.476278	8.58161	0.00261023	40	31.4184
	hsa-miR-182	-2.39337	0.0219213	0.476278	-4.01088	16.1211	23.7796	27.7905
	hsa-miR-604	2.37833	0.0227076	0.476278	6.09021	0.0146779	40	33.9098
	HSA-MIR-590-3P	2.37972	0.0226343	0.476278	5.24352	0.0263962	27.6368	22.3933
	hsa-let-7e	2.26137	0.0297496	0.608379	8.23967	0.00330836	26.235	17.9953
	hsa-miR-126#	2.24659	0.0307667	0.613833	5.58165	0.0208813	39.1499	33.5683
	hsa-miR-614	2.11642	0.0411497	0.783285	1.98601	0.252435	40	38.014
	hsa-miR-27b	-2.11613	0.0411751	0.783285	-6.81455	112.56	28.0631	34.8776
	hsa-miR-567	2.07866	0.044691	0.830846	1.53329	0.345489	40	38.4667
	hsa-miR-423-5p	-2.05441	0.047104	0.833232	-5.82617	56.7352	24.6014	30.4276
	hsa-let-7f	2.04689	0.0478752	0.833232	7.22068	0.00670438	33.2189	25.9982
	HSA-MIR-1180	2.05927	0.0466114	0.833232	2.57589	0.167718	39.4571	36.8812
	hsa-miR-374a#	1.98365	0.0548083	0.896665	3.64965	0.0796795	37.7614	34.1117
	HSA-MIR-1303	1.98403	0.0547634	0.896665	4.69697	0.0385543	40	35.303
	hsa-miR-374b#	1.95807	0.0578511	0.898115	1.23589	0.42458	40	38.7641
	hsa-miR-223#	1.94075	0.0599939	0.898115	5.15539	0.0280591	34.3605	29.2051
	hsa-miR-634	1.93763	0.0603867	0.898115	0.396993	0.75944	40	39.603
	hsa-miR-149	1.95759	0.0579094	0.898115	3.75271	0.0741861	40	36.2473
	hsa-miR-148a#	1.93814	0.0603229	0.898115	4.96966	0.0319142	39.1319	34.1622
	hsa-miR-488	1.92799	0.0616158	0.900031	3.39724	0.0949138	40	36.6028
	hsa-miR-125b	-1.90677	0.0643968	0.92415	-4.64743	25.062	19.1538	23.8012
	HSA-MIR-1201	1.77914	0.0834939	0.939215	4.47041	0.0451101	40	35.5296
	HSA-MIR-1227	1.72361	0.093189	0.939215	4.15817	0.05601	37.3632	33.205
	HSA-MIR-1290	1.79819	0.0803708	0.939215	4.4263	0.0465105	33.7317	29.3054
	HSA-MIR-151-5P	1.74661	0.0890652	0.939215	5.79878	0.0179636	30.0736	24.2748
	hsa-miR-93#	1.71558	0.0946656	0.939215	5.2268	0.026704	28.6968	23.47
	hsa-miR-630	-1.71721	0.0943634	0.939215	-1.1913	2.28358	38.3678	39.5592
	hsa-miR-601	-1.74109	0.0900399	0.939215	-3.53997	11.6316	33.9624	37.5024
	hsa-miR-452#	1.81731	0.0773355	0.939215	2.46237	0.181448	40	37.5376
	hsa-let-7i#	1.74015	0.0902071	0.939215	3.88166	0.0678426	37.661	33.7793
	hsa-miR-135a	-1.8507	0.0722694	0.939215	-3.43051	10.7817	22.3679	25.7984
	hsa-miR-142-3p	1.78707	0.0821826	0.939215	6.86772	0.00856267	29.3347	22.467
	hsa-miR-191	-1.83164	0.0751257	0.939215	-7.52393	184.047	12.2106	19.7345
	hsa-miR-339-3p	-1.76004	0.0867276	0.939215	-2.89588	7.44296	19.2264	22.1223
	hsa-miR-362	1.70869	0.0959477	0.939215	4.16294	0.0558254	34.3912	30.2283
	hsa-miR-19b	-1.80205	0.0797505	0.939215	-7.09522	136.733	12.6753	19.7706
	hsa-miR-362-3p	-1.80076	0.0799572	0.939215	-4.96477	31.2281	29.0535	34.0183
	hsa-miR-622	-1.69995	0.0975957	0.939215	-4.94688	30.8433	29.599	34.5459
	hsa-miR-579	-1.69317	0.0988909	0.940614	-3.67215	12.7476	34.7615	38.4336
	HSA-MIR-1270	1.67945	0.101553	0.943978	3.01574	0.123643	39.3843	36.3686
	hsa-miR-200c#	1.66697	0.104028	0.956122	5.30049	0.0253743	39.0437	33.7433
	hsa-miR-629	1.65596	0.106251	0.965708	4.54363	0.0428776	32.7909	28.2473
	hsa-miR-320	-1.64473	0.10856	0.975843	-3.89668	14.8942	13.9391	17.8358
	hsa-miR-383	1.634	0.110804	0.98519	1.48707	0.356735	40	38.5129
	hsa-miR-409-5p	-1.11647e-14	1	1	-7.10543e-15	1	40	40
	hsa-miR-424	0.309874	0.758408	1	0.484267	0.71486	40	39.5157
	hsa-miR-30b	-0.48773	0.62864	1	-1.72285	3.30089	12.5497	14.2726
	hsa-miR-29a	-0.524518	0.60307	1	-1.37438	2.59257	17.0969	18.4713
	hsa-miR-485-3p	-3.93813e-15	1	1	-7.10543e-15	1	40	40
	hsa-miR-484	0.596579	0.554448	1	2.71559	0.152239	23.5848	20.8692
	hsa-miR-380-3p	-3.95624e-15	1	1	-7.10543e-15	1	40	40
	hsa-miR-299-3p	-8.9961e-14	1	1	-7.10543e-15	1	40	40
	hsa-miR-28	-0.618883	0.539813	1	-1.47663	2.78297	21.3176	22.7942
	hsa-miR-376c	-0.952524	0.347059	1	-2.91976	7.56721	33.756	36.6757
	hsa-miR-422a	-0.372244	0.711851	1	-0.886662	1.84889	33.4648	34.3515
	hsa-miR-377	-3.85305e-15	1	1	-7.10543e-15	1	40	40
	hsa-miR-378	0.913073	0.367159	1	2.10588	0.23231	38.4594	36.3535
	hsa-miR-424#	-5.79057e-15	1	1	-7.10543e-15	1	40	40
	hsa-miR-409-3p	0.859861	0.395444	1	2.62198	0.162444	40	37.378
	hsa-miR-29a#	1.14393	0.260054	1	2.86047	0.137694	33.8679	31.0074
	hsa-miR-30d#	0.398259	0.692745	1	1.17248	0.443658	31.6998	30.5273
	hsa-miR-30e-3p	0.673932	0.504575	1	2.19764	0.217994	24.1681	21.9705
	hsa-let-7f-2#	-0.455922	0.65113	1	-0.792519	1.7321	39.2075	40
	hsa-miR-106b#	-3.18841e-15	1	1	-7.10543e-15	1	40	40
	hsa-miR-23b#	-8.9961e-14	1	1	-7.10543e-15	1	40	40
	hsa-miR-221#	0.824366	0.415054	1	1.47512	0.359703	40	38.5249
	HSA-MIR-1179	1.42012	0.164007	1	2.04859	0.24172	37.9744	35.9259
	hsa-miR-27b#	0.852786	0.399305	1	2.35153	0.195939	35.7485	33.3969
	hsa-miR-10a#	1.235	0.224672	1	0.991314	0.503019	39.0095	38.0182
	hsa-miR-453	-1.58767e-14	1	1	-7.10543e-15	1	40	40
	hsa-miR-485-5p	-8.9961e-14	1	1	-7.10543e-15	1	40	40
	hsa-miR-449	0.966727	0.340004	1	1.27231	0.413997	38.3806	37.1083
	hsa-miR-302b	-0.0552263	0.956257	1	-0.11235	1.08099	39.243	39.3554
	hsa-miR-411	0.488078	0.628396	1	1.35582	0.390713	38.4196	37.0638
	hsa-miR-324-5p	-0.96473	0.34099	1	-3.33206	10.0705	26.698	30.03
	hsa-miR-30c	-0.398612	0.692487	1	-1.28383	2.43485	15.019	16.3028
	hsa-miR-299-5p	-3.28155e-15	1	1	-7.10543e-15	1	40	40
	hsa-miR-214	-0.446156	0.658104	1	-0.941838	1.92097	36.7027	37.6446
	hsa-miR-492	-1.51501	0.138329	1	-2.65144	6.28292	35.5567	38.2081
	hsa-miR-483-5p	-1.31834	0.195554	1	-3.64209	12.4847	34.5219	38.164
	hsa-miR-490	-4.37959e-15	1	1	-7.10543e-15	1	40	40
	hsa-miR-30a-5p	-0.0466989	0.963006	1	-0.121696	1.08801	15.9431	16.0648
	hsa-miR-376a#	-3.33823e-15	1	1	-7.10543e-15	1	40	40
	hsa-miR-302b#	-8.9961e-14	1	1	-7.10543e-15	1	40	40
	hsa-miR-302d	-1.74399e-14	1	1	-7.10543e-15	1	40	40
	hsa-miR-30c-2#	-4.50407e-15	1	1	-7.10543e-15	1	40	40
	hsa-miR-31#	0.585742	0.561632	1	1.30487	0.404757	33.4633	32.1584
	hsa-miR-431#	-8.9961e-14	1	1	-7.10543e-15	1	40	40
	hsa-miR-100#	-3.20481e-15	1	1	-7.10543e-15	1	40	40
	hsa-miR-213	-0.116215	0.908115	1	-0.377102	1.29873	32.7013	33.0784
	HSA-MIR-1182	-8.9961e-14	1	1	-7.10543e-15	1	40	40
	hsa-let-7a#	-8.9961e-14	1	1	-7.10543e-15	1	40	40
	hsa-miR-193b#	1.10408	0.276739	1	3.20758	0.108249	33.7011	30.4935
	hsa-miR-22#	0.387905	0.700326	1	1.28373	0.410731	28.0603	26.7766
	hsa-miR-24-2#	0.57189	0.57088	1	1.61812	0.325759	35.2057	33.5875
	hsa-miR-381	0.128227	0.898669	1	0.287588	0.819271	40	39.7124
	hsa-miR-376b	-4.03547e-15	1	1	-7.10543e-15	1	40	40
	hsa-miR-296-3p	-1.78561e-14	1	1	-7.10543e-15	1	40	40
	hsa-miR-412	-3.18884e-15	1	1	-7.10543e-15	1	40	40
	hsa-miR-450a	0.23319	0.816909	1	0.463348	0.725301	40	39.5367
	hsa-miR-455	0.737023	0.465791	1	1.36907	0.387141	35.3128	33.9437
	hsa-miR-302c	0.355239	0.724442	1	0.622095	0.649727	40	39.3779
	hsa-miR-219	0.616009	0.541688	1	1.4153	0.374933	38.4116	36.9963
	hsa-miR-23b	1.15586	0.255201	1	2.05861	0.240047	40	37.9414
	hsa-miR-674	-1.0855e-14	1	1	-7.10543e-15	1	40	40
	hsa-miR-17	-0.513128	0.610934	1	-1.83058	3.55679	14.3788	16.2094
	hsa-let-7g	-1.02408	0.312497	1	-2.12746	4.36949	16.2276	18.3551
	hsa-miR-216a	0.144594	0.885822	1	0.308252	0.807619	40	39.6917
	hsa-miR-219-1-3p	0.558371	0.579979	1	0.284795	0.820858	40	39.7152
	hsa-miR-672	-3.68152e-15	1	1	-7.10543e-15	1	40	40
	hsa-miR-302c#	-2.00759e-14	1	1	-7.10543e-15	1	40	40
	hsa-miR-218-2#	-8.9961e-14	1	1	-7.10543e-15	1	40	40
	hsa-miR-432	0.0141868	0.988758	1	0.0313048	0.978535	39.5905	39.5592
	hsa-miR-302d#	-8.9961e-14	1	1	-7.10543e-15	1	40	40
	hsa-let-7e#	-1.28181e-14	1	1	-7.10543e-15	1	40	40
	hsa-miR-23a#	0.918175	0.364518	1	0.512729	0.700896	40	39.4873
	hsa-miR-105#	-4.3632e-15	1	1	-7.10543e-15	1	40	40
	hsa-miR-26b#	0.824924	0.414741	1	2.04209	0.242812	37.0003	34.9583
	hsa-miR-101#	0.458755	0.649114	1	0.992286	0.502681	39.659	38.6667
	hsa-miR-19b-1#	1.57346	0.124188	1	4.36587	0.0485001	34.9882	30.6223
	HSA-MIR-1183	1.40523	0.168357	1	0.61829	0.651442	40	39.3817
	hsa-miR-708#	-4.3632e-15	1	1	-7.10543e-15	1	40	40
	hsa-miR-34a#	0.830094	0.411849	1	3.06703	0.119325	29.3152	26.2482
	hsa-miR-204	-0.405921	0.687156	1	-1.27079	2.41294	35.7231	36.9939
	ath-miR159a	-0.795072	0.43168	1	-2.00687	4.01909	37.9931	40
	hsa-miR-145	1.11786	0.270887	1	2.82072	0.14154	35.9988	33.178
	hsa-miR-154	-4.19958e-15	1	1	-7.10543e-15	1	40	40
	hsa-miR-132	0.272986	0.786393	1	1.00051	0.499824	27.2831	26.2826
	hsa-miR-140-3p	-1.16464	0.251676	1	-2.61005	6.10523	23.9714	26.5814
	hsa-miR-15a	0.850363	0.400633	1	2.17145	0.221987	27.066	24.8945
	hsa-miR-186	-1.3483	0.185818	1	-2.74088	6.68477	14.969	17.7099
	ath-miR159a	-0.421111	0.676128	1	-0.821243	1.76693	39.1788	40
	hsa-miR-887	-8.9961e-14	1	1	-7.10543e-15	1	40	40
	hsa-miR-744	-0.612346	0.544082	1	-1.53505	2.89799	22.9251	24.4602
	hsa-miR-125a-3p	-0.593371	0.55657	1	-1.1164	2.16805	31.3423	32.4587
	hsa-miR-653	-3.31182e-15	1	1	-7.10543e-15	1	40	40
	hsa-miR-891a	-0.0171897	0.986378	1	-0.0283619	1.01985	36.7123	36.7407
	HSA-MIR-1260	0.121899	0.903643	1	0.452126	0.730965	26.237	25.7849
	ath-miR159a	-3.53898e-15	1	1	-7.10543e-15	1	40	40
	hsa-miR-190b	1.47597	0.148475	1	4.80009	0.0358945	29.8384	25.0383
	HSA-MIR-1256	0.0838038	0.933668	1	0.149948	0.901283	40	39.8501
	HSA-MIR-1250	-2.3781e-14	1	1	-7.10543e-15	1	40	40
	HSA-MIR-1205	-8.9961e-14	1	1	-7.10543e-15	1	40	40
	hsa-miR-744#	0.774786	0.443426	1	2.14976	0.225349	36.6964	34.5467
	ath-miR159a	-2.96236e-15	1	1	-7.10543e-15	1	40	40
	hsa-miR-638	-0.448469	0.656449	1	-1.08981	2.12846	35.1992	36.289
	hsa-miR-650	-0.536486	0.594857	1	-1.68118	3.2069	34.5886	36.2698
	hsa-miR-7-2#	0.874127	0.387729	1	2.48325	0.17884	38.74	36.2567
	hsa-miR-639	-0.758632	0.452914	1	-1.41406	2.66486	34.6326	36.0466
	hsa-miR-146a	0.153543	0.878811	1	0.610483	0.654977	18.278	17.6675
	hsa-miR-148b	-1.0857	0.284686	1	-3.19743	9.17325	25.4774	28.6748
	hsa-miR-127	0.158247	0.875129	1	0.460521	0.726724	36.6184	36.1578
	hsa-miR-181a	-0.0188283	0.98508	1	-0.0727429	1.05171	24.344	24.4167
	hsa-miR-139-5p	1.44699	0.156382	1	3.72262	0.0757494	37.4922	33.7696
	hsa-miR-127-5p	-1.25207e-14	1	1	-7.10543e-15	1	40	40
	hsa-miR-130b	-0.518659	0.607109	1	-1.66168	3.16384	25.5605	27.2222
	hsa-miR-642	1.06587	0.293439	1	3.40471	0.0944235	37.5524	34.1477
	hsa-miR-655	-4.30956e-15	1	1	-7.10543e-15	1	40	40
	hsa-miR-99a	-0.983431	0.33183	1	-1.8187	3.52764	20.1841	22.0028
	hsa-miR-99b	-0.528272	0.600488	1	-1.40398	2.6463	20.3575	21.7615
	hsa-miR-651	-0.706555	0.484302	1	-1.31425	2.48673	37.2546	38.5688
	hsa-miR-885-5p	-1.31621	0.196261	1	-3.04585	8.2583	15.6613	18.7072
	hsa-miR-636	-1.27694	0.209637	1	-3.07762	8.4422	31.6921	34.7697
	hsa-miR-891b	-3.48954e-15	1	1	-7.10543e-15	1	40	40
	HSA-MIR-1204	-2.50376e-15	1	1	-7.10543e-15	1	40	40
	HSA-MIR-1247	-0.666261	0.509408	1	-0.452088	1.36802	39.1319	39.584
	HSA-MIR-1263	-8.38261e-15	1	1	-7.10543e-15	1	40	40
	HSA-MIR-1249	-3.33358e-15	1	1	-7.10543e-15	1	40	40
	HSA-MIR-1206	-5.18431e-15	1	1	-7.10543e-15	1	40	40
	hsa-miR-125b-2#	1.3235	0.193849	1	4.47797	0.0448743	31.8366	27.3586
	hsa-miR-647	-7.77224e-14	1	1	-7.10543e-15	1	40	40
	hsa-miR-335#	1.01695	0.315829	1	3.61194	0.0817894	28.5569	24.9449
	hsa-miR-662	-3.35212e-15	1	1	-7.10543e-15	1	40	40
	hsa-miR-659	0.630298	0.532402	1	1.39779	0.37951	39.2802	37.8824
	hsa-miR-675	-3.71646e-15	1	1	-7.10543e-15	1	40	40
	HSA-MIR-765	0.544612	0.589312	1	0.731814	0.602146	40	39.2682
	hsa-miR-769-5p	1.36173	0.181578	1	4.42135	0.0466703	35.4737	31.0524
	hsa-miR-150	1.38775	0.173576	1	5.28518	0.0256451	26.4806	21.1955
	hsa-miR-129	-8.9961e-14	1	1	-7.10543e-15	1	40	40
	hsa-miR-18b	1.18101	0.245191	1	2.61102	0.163683	38.5772	35.9662
	hsa-miR-15b	0.290196	0.773299	1	0.801502	0.573751	23.1626	22.3611
	hsa-miR-184	0.0797873	0.93684	1	0.144262	0.904842	36.3388	36.1946
	hsa-miR-18a	1.08952	0.283021	1	2.56432	0.169069	27.4743	24.91
	hsa-miR-875-3p	-5.90131e-15	1	1	-7.10543e-15	1	40	40
	hsa-miR-892a	-1.17523e-14	1	1	-7.10543e-15	1	40	40
	hsa-miR-146b	-0.56637	0.574587	1	-3.18431	9.09021	22.9467	26.131
	hsa-miR-876-3p	-5.14977e-15	1	1	-7.10543e-15	1	40	40
	hsa-miR-337-5p	-0.978595	0.334183	1	-1.84607	3.5952	38.1539	40
	HSA-MIR-1245	-8.9961e-14	1	1	-7.10543e-15	1	40	40
	hsa-miR-637	-4.88853e-15	1	1	-7.10543e-15	1	40	40
	HSA-MIR-1244	0.930911	0.357978	1	2.03703	0.243665	32.8376	30.8006
	HSA-MIR-1262	0.161588	0.872516	1	0.282438	0.8222	40	39.7176
	hsa-miR-551b#	-4.8437e-14	1	1	-7.10543e-15	1	40	40
	HSA-MIR-1238	-3.19739e-15	1	1	-7.10543e-15	1	40	40
	hsa-miR-656	-5.90542e-15	1	1	-7.10543e-15	1	40	40
	hsa-miR-9#	0.667569	0.508582	1	1.30117	0.405797	37.1357	35.8345
	hsa-miR-644	-3.77916e-15	1	1	-7.10543e-15	1	40	40
	hsa-miR-922	1.24339	0.221602	1	3.14164	0.113311	40	36.8584
	hsa-miR-939	0.835769	0.408689	1	2.89666	0.134282	28.1715	25.2748
	hsa-miR-549	-2.62562e-15	1	1	-7.10543e-15	1	40	40
	hsa-miR-769-3p	-9.92706e-15	1	1	-7.10543e-15	1	40	40
	hsa-miR-548c	-0.502337	0.618429	1	-0.63225	1.54998	39.3678	40
	hsa-miR-582-5p	-9.05038e-15	1	1	-7.10543e-15	1	40	40
	hsa-miR-576-3p	0.310372	0.758033	1	0.686857	0.621206	36.7075	36.0207
	hsa-miR-548d-5p	0.132842	0.895044	1	0.215164	0.861448	39.3739	39.1587
	hsa-miR-326	-1.10004	0.278472	1	-2.36993	5.16915	34.6714	37.0414
	hsa-miR-208b	-5.30654e-15	1	1	-7.10543e-15	1	40	40
	mmu-miR-374-5p	-1.38775	0.173575	1	-3.30217	9.86396	18.0562	21.3584
	hsa-miR-98	1.14275	0.260538	1	3.22981	0.106593	36.8919	33.6621
	hsa-miR-559	-0.287224	0.775555	1	-0.379395	1.3008	39.161	39.5404
	hsa-miR-584	-3.77551e-15	1	1	-7.10543e-15	1	40	40
	hsa-miR-30a-3p	0.695338	0.49122	1	1.90023	0.267901	21.5797	19.6795
	HSA-MIR-1324	-8.9961e-14	1	1	-7.10543e-15	1	40	40
	hsa-miR-92b#	0.409251	0.684732	1	0.622095	0.649727	40	39.3779
	hsa-miR-558	-1.16251e-14	1	1	-7.10543e-15	1	40	40
	hsa-miR-580	1.50368	0.141214	1	1.34746	0.392984	40	38.6525
	hsa-miR-130a#	-1.76856e-14	1	1	-7.10543e-15	1	40	40
	hsa-miR-100	0.278622	0.782097	1	1.03531	0.48791	28.3112	27.2759
	hsa-let-7d	-0.383683	0.703426	1	-0.735464	1.66493	21.2498	21.9853
	hsa-miR-210	-1.18106	0.245171	1	-2.72175	6.59674	19.3351	22.0569
	hsa-miR-217	-4.03871e-15	1	1	-7.10543e-15	1	40	40
	hsa-miR-22	0.505807	0.616015	1	2.1569	0.224238	26.3178	24.1609
	hsa-miR-103	0.160571	0.873312	1	0.355999	0.781329	22.216	21.86
	hsa-miR-365	0.362833	0.71881	1	1.49595	0.354547	27.6802	26.1842
	hsa-miR-370	0.32161	0.749572	1	0.780224	0.582276	40	39.2198
	hsa-miR-328	0.113967	0.909885	1	0.283548	0.821568	28.9493	28.6657
	hsa-miR-197	-0.105312	0.916702	1	-0.398326	1.31798	32.8436	33.2419
	hsa-miR-338-3p	0.777279	0.441972	1	1.34	0.395021	38.8889	37.5489
	hsa-miR-342-3p	-0.135182	0.893206	1	-0.643967	1.56262	26.2599	26.9038
	hsa-miR-199b	-3.95267e-15	1	1	-7.10543e-15	1	40	40
	hsa-miR-195#	-5.27289e-15	1	1	-7.10543e-15	1	40	40
	hsa-miR-34b	-4.62182e-15	1	1	-7.10543e-15	1	40	40
	hsa-miR-337-3p	-4.86168e-15	1	1	-7.10543e-15	1	40	40
	HSA-MIR-577	0.0735369	0.941778	1	0.211767	0.863479	27.4567	27.245
	hsa-miR-33a#	-0.432515	0.667896	1	-1.10101	2.14504	30.4209	31.5219
	hsa-miR-645	-0.279199	0.781658	1	-0.411214	1.3298	38.9787	39.3899
	hsa-miR-363#	-4.14863e-15	1	1	-7.10543e-15	1	40	40
	hsa-miR-16-1#	1.14864	0.25813	1	2.90833	0.133201	36.5006	33.5923
	hsa-miR-138-2#	-5.50489e-15	1	1	-7.10543e-15	1	40	40
	hsa-miR-148b#	-0.424819	0.673447	1	-1.28966	2.44471	30.3539	31.6436
	hsa-miR-569	-3.7097e-15	1	1	-7.10543e-15	1	40	40
	hsa-miR-144#	1.31347	0.19717	1	3.34328	0.0985311	40	36.6567
	HSA-MIR-1264	1.024	0.312533	1	2.28643	0.204982	40	37.7136
	HSA-MIR-1283	0.0651317	0.948422	1	0.100855	0.93248	39.1157	39.0148
	hsa-miR-220	-3.75391e-15	1	1	-7.10543e-15	1	40	40
	hsa-miR-224	-1.03791	0.306098	1	-2.80811	7.00366	19.178	21.9862
	hsa-miR-361	-0.588075	0.560081	1	-2.06572	4.18643	30.7511	32.8168
	hsa-miR-212	1.21702	0.231359	1	4.06449	0.0597677	35.7995	31.7351
	hsa-miR-192	-0.819196	0.417959	1	-1.82856	3.55183	23.4028	25.2314
	hsa-let-7c	-1.54999	0.12972	1	-3.15295	8.89474	20.478	23.631
	hsa-miR-342-5p	0.399343	0.691953	1	1.20979	0.432333	40	38.7902
	hsa-miR-20b	-0.65599	0.51592	1	-1.60754	3.04731	22.741	24.3486
	hsa-miR-331-5p	-0.157104	0.876023	1	-0.482555	1.39722	35.5897	36.0723
	hsa-miR-33b	-5.03237e-15	1	1	-7.10543e-15	1	40	40
	hsa-miR-369-3p	0.276279	0.783882	1	0.63225	0.645169	40	39.3678
	hsa-miR-369-5p	-1.68257e-14	1	1	-7.10543e-15	1	40	40
	hsa-miR-208	-3.27443e-15	1	1	-7.10543e-15	1	40	40
	hsa-miR-542-5p	-3.56043e-15	1	1	-7.10543e-15	1	40	40
	hsa-miR-20a#	0.839984	0.406352	1	2.7227	0.15149	31.72	28.9973
	hsa-miR-19a#	0.391576	0.697634	1	0.679993	0.624168	40	39.32
	hsa-miR-135b#	0.798777	0.429555	1	1.45536	0.364664	40	38.5446
	hsa-miR-145#	0.547126	0.587602	1	0.973964	0.509105	40	39.026
	hsa-miR-361-3p	0.731301	0.469236	1	2.26914	0.207454	34.8162	32.547
	HSA-MIR-1296	-6.34312e-15	1	1	-7.10543e-15	1	40	40
	HSA-MIR-1305	-4.1059e-15	1	1	-7.10543e-15	1	40	40
	HSA-MIR-1276	0.136322	0.892311	1	0.291129	0.817262	36.7201	36.429
	HSA-MIR-1826	-5.09427e-15	1	1	-7.10543e-15	1	40	40
	HSA-MIR-1304	-4.5607e-15	1	1	-7.10543e-15	1	40	40
	HSA-MIR-1259	-6.09052e-15	1	1	-7.10543e-15	1	40	40
	hsa-miR-132#	1.06516	0.293758	1	2.41455	0.187563	40	37.5854
	HSA-MIR-1267	1.32221	0.194274	1	2.62782	0.161789	40	37.3722
	hsa-miR-346	0.122298	0.90333	1	0.138988	0.908156	40	39.861
	hsa-miR-340	-1.11371	0.27264	1	-2.07511	4.21376	22.4163	24.4914
	hsa-miR-345	-1.15719	0.254666	1	-2.19728	4.58614	19.4781	21.6754
	hsa-miR-509-5p	0.639042	0.526761	1	0.844974	0.556721	40	39.155
	hsa-miR-198	-0.880223	0.384462	1	-2.17264	4.50846	37.1929	39.3655
	hsa-miR-203	-0.171357	0.864883	1	-0.473305	1.38829	23.6667	24.14
	hsa-miR-200b	-0.577224	0.56731	1	-1.64922	3.13664	14.3974	16.0467
	hsa-miR-202	-0.189867	0.850459	1	-0.4361	1.35294	39.0512	39.4873
	hsa-miR-508-5p	-3.25832e-15	1	1	-7.10543e-15	1	40	40
	hsa-miR-139-3p	-3.26453e-15	1	1	-7.10543e-15	1	40	40
	hsa-miR-517a	0.0186907	0.985189	1	0.05375	0.963429	26.766	26.7122
	hsa-miR-520a	1.42703	0.162019	1	2.54464	0.171391	40	37.4554
	hsa-miR-199a	-3.51116e-15	1	1	-7.10543e-15	1	40	40
	hsa-miR-526b	0.656313	0.515714	1	1.76687	0.293846	39.3097	37.5429
	hsa-miR-196b	-1.1251	0.267846	1	-1.82967	3.55455	22.6984	24.5281
	hsa-miR-519e	-0.969192	0.338789	1	-2.80618	6.99431	37.1938	40
	HSA-MIR-191#	0.841507	0.40551	1	2.24921	0.210339	40	37.7508
	hsa-miR-154#	-4.0067e-15	1	1	-7.10543e-15	1	40	40
	HSA-MIR-1300	-0.182233	0.856402	1	-0.536595	1.45055	29.9088	30.4454
	hsa-miR-151-3p	0.464635	0.644936	1	1.06626	0.477556	22.2364	21.1701
	HSA-MIR-1265	-4.32026e-15	1	1	-7.10543e-15	1	40	40
	hsa-miR-181a-2#	0.219967	0.827115	1	0.663469	0.631358	31.9823	31.3189
	hsa-miR-182#	1.53606	0.133094	1	3.52477	0.0868838	40	36.4752
	HSA-MIR-1275	1.24043	0.222683	1	3.07725	0.118483	40	36.9228
	hsa-miR-183#	0.0106231	0.991582	1	0.0324381	0.977767	26.2493	26.2168
	HSA-MIR-1236	0.991543	0.327908	1	2.04713	0.241964	40	37.9529
	hsa-miR-181c#	0.806654	0.425059	1	2.33319	0.198445	39.1434	36.8103
	hsa-miR-595	-3.98343e-15	1	1	-7.10543e-15	1	40	40
	hsa-miR-18a#	0.251622	0.802736	1	0.523036	0.695906	35.7916	35.2686
	HSA-MIR-1243	1.00748	0.320296	1	3.0404	0.121549	40	36.9596
	hsa-let-7b	-1.30609	0.199643	1	-4.41402	21.3183	34.5614	38.9754
	ath-miR159a	-0.77139	0.44541	1	-1.85461	3.61654	37.6327	39.4873
	hsa-miR-499-3p	-1.08992e-14	1	1	-7.10543e-15	1	40	40
	hsa-miR-494	-1.45856	0.153186	1	-5.07374	33.6781	31.6667	36.7404
	hsa-miR-504	-6.31771e-15	1	1	-7.10543e-15	1	40	40
	hsa-miR-515-3p	-1.33551	0.189928	1	-2.09262	4.26521	34.6063	36.6989
	hsa-miR-517c	0.348435	0.729503	1	0.886746	0.540832	27.6381	26.7513
	hsa-miR-525-3p	0.632354	0.531073	1	1.47825	0.358925	33.0525	31.5743
	ath-miR159a	-4.48579e-15	1	1	-7.10543e-15	1	40	40
	hsa-miR-518f	-0.544361	0.589483	1	-1.61243	3.05767	33.0855	34.698
	hsa-miR-542-3p	-6.87844e-15	1	1	-7.10543e-15	1	40	40
	hsa-miR-518d	-0.0820003	0.935092	1	-0.23491	1.17683	34.8892	35.1241
	hsa-miR-455-3p	-5.67691e-15	1	1	-7.10543e-15	1	40	40
	hsa-miR-576-5p	1.38788	0.173537	1	0.463348	0.725301	40	39.5367
	hsa-miR-802	-3.14128e-15	1	1	-7.10543e-15	1	40	40
	ath-miR159a	0.634793	0.529498	1	1.29291	0.408127	40	38.7071
	hsa-miR-92a-1#	1.61015	0.115929	1	3.54218	0.0858418	40	36.4578
	hsa-miR-767-3p	0.5213	0.605287	1	0.880393	0.543219	40	39.1196
	HSA-MIR-1278	0.732785	0.468341	1	1.58432	0.333481	40	38.4157
	hsa-miR-888#	0.392849	0.696702	1	0.821243	0.565954	40	39.1788
	hsa-miR-609	-3.24609e-15	1	1	-7.10543e-15	1	40	40
	ath-miR159a	0.786138	0.436829	1	2.12133	0.229834	40	37.8787
	HSA-MIR-620	-4.3379e-15	1	1	-7.10543e-15	1	40	40
	hsa-miR-585	-3.30114e-15	1	1	-7.10543e-15	1	40	40
	HSA-MIR-1292	-4.60702e-15	1	1	-7.10543e-15	1	40	40
	HSA-MIR-548E	0.868505	0.390758	1	1.56227	0.338617	40	38.4377
	hsa-miR-488	-0.41132	0.683228	1	-0.618321	1.53509	36.8441	37.4624
	hsa-miR-518b	-0.461944	0.646846	1	-1.00011	2.00015	35.8533	36.8534
	hsa-miR-503	0.788994	0.43518	1	1.53663	0.344689	40	38.4634
	mmu-miR-140	0.175096	0.861966	1	0.377029	0.770022	23.2963	22.9193
	hsa-miR-509-3-5p	-1.0356e-14	1	1	-7.10543e-15	1	40	40
	hsa-miR-502	-0.221136	0.826211	1	-0.580531	1.4954	34.8524	35.4329
	hsa-miR-516a-5p	-0.220519	0.826688	1	-0.319162	1.24761	39.2572	39.5763
	hsa-miR-508	-3.78076e-15	1	1	-7.10543e-15	1	40	40
	hsa-miR-200c	-0.668309	0.508115	1	-3.09475	8.54303	17.5418	20.6365
	hsa-miR-525	-7.01176e-15	1	1	-7.10543e-15	1	40	40
	hsa-miR-524-5p	-5.67698e-15	1	1	-7.10543e-15	1	40	40
	mmu-miR-93	-0.889231	0.379666	1	-2.01514	4.04219	19.7057	21.7208
	hsa-miR-520g	-3.45139e-15	1	1	-7.10543e-15	1	40	40
	hsa-miR-518e	-0.449761	0.655526	1	-1.36071	2.56812	32.822	34.1827
	hsa-miR-520f	-0.12665	0.899908	1	-0.302486	1.23327	36.5565	36.859
	hsa-miR-301b	-0.63894	0.526827	1	-1.65963	3.15936	33.8405	35.5002
	hsa-miR-941	0.982828	0.332122	1	1.75375	0.296529	40	38.2462
	hsa-miR-588	1.4116	0.166483	1	0.728512	0.603526	40	39.2715
	HSA-MIR-513C	0.410393	0.683902	1	0.739586	0.598911	40	39.2604
	hsa-miR-603	0.958001	0.344327	1	1.40806	0.376818	40	38.5919
	hsa-miR-937	1.42059	0.163869	1	1.07276	0.47541	40	38.9272
	hsa-miR-617	-1.20292e-14	1	1	-7.10543e-15	1	40	40
	hsa-miR-635	0.827587	0.41325	1	1.47611	0.359456	37.7788	36.3027
	hsa-miR-623	-2.87038e-15	1	1	-7.10543e-15	1	40	40
	hsa-miR-518f#	-8.9961e-14	1	1	-7.10543e-15	1	40	40
	hsa-miR-378	-0.103524	0.918111	1	-0.3253	1.25292	24.5339	24.8592
	hsa-miR-524	1.44144	0.157933	1	2.78036	0.145555	38.8976	36.1173
	hsa-miR-626	-2.90989e-15	1	1	-7.10543e-15	1	40	40
	HSA-MIR-548G	-1.55784e-14	1	1	-7.10543e-15	1	40	40
	HSA-MIR-513B	-4.03662e-15	1	1	-7.10543e-15	1	40	40
	HSA-MIR-548N	-3.79564e-15	1	1	-7.10543e-15	1	40	40
	hsa-miR-518a-3p	0.801491	0.428003	1	1.8492	0.277546	37.5862	35.737
	hsa-miR-629	-0.720592	0.475722	1	-1.30117	2.46428	35.7887	37.0898
	hsa-miR-598	-1.34043	0.188339	1	-2.6784	6.40148	24.8394	27.5178
	hsa-miR-597	-0.817575	0.418872	1	-2.11137	4.32103	34.0392	36.1506
	hsa-miR-615-5p	-4.46708e-15	1	1	-7.10543e-15	1	40	40
	hsa-miR-624	-4.65301e-15	1	1	-7.10543e-15	1	40	40
	hsa-miR-628-5p	-0.0130783	0.989636	1	-0.0320833	1.02249	23.7837	23.8158
	hsa-miR-520e	-0.52743	0.601067	1	-0.926645	1.90085	37.4088	38.3355
	hsa-miR-450b-5p	-1.10836e-14	1	1	-7.10543e-15	1	40	40
	hsa-miR-570	-0.314751	0.754732	1	-0.312776	1.2421	39.2682	39.581
	hsa-miR-544	-9.87768e-15	1	1	-7.10543e-15	1	40	40
	hsa-miR-548a-5p	-1.53381e-14	1	1	-7.10543e-15	1	40	40
	hsa-miR-548d	0.375251	0.709632	1	0.553752	0.681246	40	39.4462
	hsa-miR-26b	-1.49996	0.142172	1	-2.83087	7.11503	17.875	20.7059
	hsa-miR-586	1.13781	0.262569	1	0.874914	0.545286	40	39.1251
	hsa-miR-10b#	-0.535192	0.595743	1	-1.25692	2.38985	36.3128	37.5697
	hsa-miR-517#	-0.293219	0.771005	1	-0.403752	1.32294	39.5962	40
	hsa-miR-592	0.921436	0.362836	1	1.24298	0.4225	38.2614	37.0184
	hsa-miR-613	1.37623	0.177083	1	1.12841	0.457418	40	38.8716
	hsa-miR-600	-8.9961e-14	1	1	-7.10543e-15	1	40	40
	HSA-MIR-548I	0.530588	0.598898	1	0.584669	0.666802	39.1223	38.5376
	HSA-MIR-548L	-1.21287e-14	1	1	-7.10543e-15	1	40	40
	HSA-MIR-520D-3P	-0.509056	0.613758	1	-1.56847	2.96591	33.1442	34.7127
	hsa-miR-500	0.868797	0.3906	1	2.1323	0.228094	40	37.8677
	hsa-miR-519e#	0.413871	0.681376	1	0.908562	0.532716	39.0717	38.1632
	hsa-miR-550	-0.0888169	0.92971	1	-0.212129	1.1584	37.6005	37.8126
	hsa-miR-561	0.110543	0.912581	1	0.237831	0.848019	40	39.7622
	hsa-miR-95	-0.582863	0.563547	1	-1.54591	2.91988	33.3613	34.9072
	mmu-miR-496	-4.23603e-15	1	1	-7.10543e-15	1	40	40
	mmu-miR-129-3p	-3.75029e-15	1	1	-7.10543e-15	1	40	40
	hsa-miR-487b	0.269385	0.789141	1	0.56204	0.677343	38.4975	37.9354
	mmu-miR-491	-1.13317	0.264487	1	-3.24372	9.47236	25.36	28.6038
	mmu-miR-499	-0.453888	0.65258	1	-1.04775	2.0673	28.2412	29.2889
	hsa-miR-557	-8.9961e-14	1	1	-7.10543e-15	1	40	40
	HSA-MIR-548P	1.32731	0.192597	1	0.759981	0.590504	40	39.24
	hsa-miR-553	0.503088	0.617906	1	0.771726	0.585716	40	39.2283
	hsa-miR-571	-5.08666e-15	1	1	-7.10543e-15	1	40	40
	mmu-let-7d#	1.0429	0.303812	1	2.58901	0.1662	40	37.411
	hsa-miR-518e#	-1.5446e-14	1	1	-7.10543e-15	1	40	40
	rno-miR-7#	-0.447675	0.657017	1	-1.48194	2.79324	22.6295	24.1114
	hsa-miR-126	0.110289	0.912781	1	0.449506	0.732294	37.0777	36.6282
	hsa-miR-433	-3.24901e-15	1	1	-7.10543e-15	1	40	40
	hsa-miR-452	-0.492643	0.625197	1	-1.51652	2.861	24.9841	26.5006
	hsa-miR-425-5p	1.52684	0.135368	1	5.0947	0.0292647	37.9636	32.8689
	hsa-miR-302a	-4.07313e-15	1	1	-7.10543e-15	1	40	40
	hsa-miR-375	-0.551292	0.584772	1	-1.25478	2.38631	17.3466	18.6014
	hsa-miR-323-3p	-0.21257	0.832838	1	-0.496086	1.41038	38.8823	39.3784
	hsa-miR-410	0.227019	0.821668	1	0.555446	0.680446	40	39.4446
	hsa-miR-487a	-9.18119e-15	1	1	-7.10543e-15	1	40	40
	hsa-miR-28-3p	-0.624921	0.535886	1	-2.08341	4.23808	18.9878	21.0712
	hsa-miR-107	0.374712	0.71003	1	0.957626	0.514903	40	39.0424
	hsa-miR-384	-5.60286e-15	1	1	-7.10543e-15	1	40	40
	hsa-miR-450b-3p	-4.71209e-14	1	1	-7.10543e-15	1	40	40
	hsa-miR-377#	0.972802	0.337016	1	1.06589	0.477679	40	38.9341
	hsa-miR-302a#	-8.9961e-14	1	1	-7.10543e-15	1	40	40
	hsa-miR-30b#	1.42383	0.162937	1	1.4021	0.378379	40	38.5979
	hsa-miR-425#	1.02081	0.31402	1	2.55734	0.169889	35.2689	32.7116
	hsa-miR-21#	1.29645	0.202907	1	3.308	0.10097	39.4344	36.1264
	HSA-MIR-1200	-8.9961e-14	1	1	-7.10543e-15	1	40	40
	hsa-miR-26a-2#	0.724828	0.47315	1	1.09457	0.468276	40	38.9054
	hsa-miR-578	-8.9961e-14	1	1	-7.10543e-15	1	40	40
	hsa-let-7g#	1.19874	0.238307	1	2.32525	0.19954	39.3626	37.0373
	hsa-miR-222#	0.636308	0.528522	1	1.24907	0.420719	39.4462	38.1972
	hsa-miR-448	-8.9961e-14	1	1	-7.10543e-15	1	40	40
	hsa-miR-376a	0.111661	0.9117	1	0.27946	0.8239	36.5097	36.2302
	hsa-miR-431	-3.48016e-15	1	1	-7.10543e-15	1	40	40
	hsa-miR-29b	-0.364031	0.717922	1	-0.819593	1.76491	28.4158	29.2354
	hsa-miR-454	-0.674635	0.504132	1	-1.3694	2.58363	19.0805	20.4499
	hsa-miR-31	0.657838	0.514745	1	1.87381	0.272852	28.1925	26.3187
	hsa-miR-486	-3.9847e-15	1	1	-7.10543e-15	1	40	40
	hsa-miR-26a	-1.10605	0.275897	1	-2.50215	5.66527	16.2233	18.7254
	hsa-miR-220c	-4.3632e-15	1	1	-7.10543e-15	1	40	40
	hsa-miR-10a	-0.277958	0.782604	1	-0.844871	1.7961	28.3221	29.167
	hsa-miR-489	-0.394643	0.695389	1	-0.684745	1.60742	37.7933	38.4781
	hsa-miR-222	-0.849179	0.401283	1	-3.09495	8.54423	13.8081	16.903
	hsa-miR-105	-5.06252e-15	1	1	-7.10543e-15	1	40	40
	hsa-miR-221	1.0245	0.312302	1	2.94516	0.129843	36.1648	33.2196
	hsa-miR-770-5p	-4.65715e-15	1	1	-7.10543e-15	1	40	40
	hsa-miR-29b-2#	1.17775	0.246473	1	2.81923	0.141686	33.9161	31.0969
	hsa-miR-30c-1#	0.485143	0.630457	1	0.647345	0.638454	40	39.3527
	hsa-miR-432#	0.832343	0.410595	1	1.61039	0.327511	40	38.3896
	hsa-miR-32#	1.42545	0.162472	1	1.74289	0.298771	40	38.2571
	hsa-miR-454#	1.3346	0.190222	1	2.45816	0.181978	39.6428	37.1846
	hsa-miR-30d	-0.417218	0.678948	1	-1.00627	2.00871	17.7568	18.763
	dme-miR-7	1.10637	0.275762	1	2.95062	0.129352	37.2495	34.2989
	hsa-let-7b#	-8.9961e-14	1	1	-7.10543e-15	1	40	40
	hsa-miR-26a-1#	1.45487	0.1542	1	3.29641	0.101785	33.3092	30.0128
	hsa-miR-24-1#	-1.36769	0.17972	1	-0.374433	1.29633	39.6256	40
	hsa-let-7c#	0.717204	0.477785	1	0.176576	0.8848	40	39.8234
	hsa-miR-513-5p	-9.40934e-15	1	1	-7.10543e-15	1	40	40
	hsa-miR-382	0.407262	0.68618	1	0.517876	0.698399	40	39.4821
	hsa-miR-449b	-0.700311	0.488146	1	-0.946169	1.92675	36.95	37.8962
	hsa-miR-141	-1.37516	0.177413	1	-1.80489	3.49403	16.6015	18.4064
	hsa-miR-32	0.0273939	0.978294	1	0.0744679	0.949692	30.1895	30.1151
	hsa-miR-298	-1.2201e-14	1	1	-7.10543e-15	1	40	40
	hsa-miR-486-3p	0.563916	0.576239	1	0.409631	0.752816	39.5884	39.1788
	hsa-miR-29c	-1.13661	0.263064	1	-2.01718	4.04793	17.2064	19.2236
	hsa-miR-125a-5p	-0.493673	0.624476	1	-1.68328	3.21157	21.37	23.0533
	hsa-miR-10b	0.211967	0.833305	1	0.3149	0.803907	39.4373	39.1224
	hsa-miR-301	0.234805	0.815665	1	0.630264	0.646058	30.6984	30.0682
	hsa-miR-181c	-1.33259	0.190876	1	-3.22117	9.32541	27.1724	30.3936
	hsa-miR-491-3p	-1.08665e-14	1	1	-7.10543e-15	1	40	40
	hsa-miR-219-2-3p	-8.9961e-14	1	1	-7.10543e-15	1	40	40
	hsa-miR-215	0.00388557	0.996921	1	0.0107833	0.992553	37.1174	37.1066
	hsa-miR-380-5p	0.473938	0.638349	1	0.596126	0.661528	40	39.4039
	hsa-miR-25#	0.131268	0.89628	1	0.254604	0.838217	37.9661	37.7115
	HSA-MIR-320B	0.0539899	0.957236	1	0.163038	0.893142	31.2154	31.0524
	hsa-miR-106a#	0.823632	0.415465	1	1.30526	0.404648	40	38.6947
	hsa-miR-29b-1#	1.2518	0.218557	1	2.16684	0.222699	40	37.8332
	hsa-miR-214#	1.42496	0.162612	1	1.61543	0.326369	40	38.3846
	HSA-MIR-1184	1.41531	0.165403	1	1.17099	0.444116	40	38.829
	hsa-let-7f-1#	-8.9961e-14	1	1	-7.10543e-15	1	40	40
	HSA-MIR-1197	-9.5469e-15	1	1	-7.10543e-15	1	40	40
	hsa-miR-202#	-4.79038e-15	1	1	-7.10543e-15	1	40	40
	hsa-miR-218-1#	-8.9961e-14	1	1	-7.10543e-15	1	40	40
	hsa-miR-196a#	-8.9961e-14	1	1	-7.10543e-15	1	40	40
	HSA-MIR-1178	1.19294	0.240542	1	2.27734	0.206278	40	37.7227
	hsa-miR-143#	-8.89127e-15	1	1	-7.10543e-15	1	40	40
	hsa-miR-367#	-8.9961e-14	1	1	-7.10543e-15	1	40	40
	HSA-MIR-338-5P	0.183762	0.855211	1	0.318757	0.80176	38.3325	38.0137
	ath-miR159a	-8.9961e-14	1	1	-7.10543e-15	1	40	40
	hsa-miR-146b-3p	-0.326016	0.746262	1	-0.635805	1.5538	25.1706	25.8064
	hsa-miR-147b	0.680877	0.50022	1	0.449886	0.732101	40	39.5501
	hsa-miR-128a	-0.331166	0.742401	1	-0.930394	1.9058	30.1924	31.1228
	hsa-miR-130a	0.770043	0.446199	1	2.31716	0.200662	34.2078	31.8906
	hsa-miR-143	-0.397102	0.693591	1	-1.12628	2.18296	33.5743	34.7006
	hsa-miR-654	-5.34984e-15	1	1	-7.10543e-15	1	40	40
	ath-miR159a	-8.9961e-14	1	1	-7.10543e-15	1	40	40
	hsa-miR-106b	-1.18427	0.243914	1	-2.3386	5.05812	18.7468	21.0854
	hsa-miR-872	-1.32994e-14	1	1	-7.10543e-15	1	40	40
	hsa-miR-660	-1.61695	0.114448	1	-2.84095	7.16492	20.9888	23.8297
	hsa-miR-483-3p	-4.65872e-14	1	1	-7.10543e-15	1	40	40
	ath-miR159a	1.3824	0.175199	1	1.16207	0.446871	40	38.8379
	hsa-miR-18b#	1.40117	0.169558	1	0.569164	0.674007	40	39.4308
	hsa-miR-155#	1.35936	0.182322	1	1.39775	0.379519	40	38.6022
	HSA-MIR-1252	-8.9961e-14	1	1	-7.10543e-15	1	40	40
	hsa-miR-633	-8.9961e-14	1	1	-7.10543e-15	1	40	40
	ath-miR159a	-3.57107e-15	1	1	-7.10543e-15	1	40	40
	hsa-miR-646	-5.47448e-15	1	1	-7.10543e-15	1	40	40
	HSA-MIR-665	-8.9961e-14	1	1	-7.10543e-15	1	40	40
	hsa-miR-657	-8.9961e-14	1	1	-7.10543e-15	1	40	40
	hsa-miR-643	0.368083	0.714924	1	0.341002	0.789493	39.5367	39.1957
	hsa-miR-138	-0.40819	0.685504	1	-0.848631	1.80079	36.1903	37.0389
	hsa-miR-16	-1.31252	0.197489	1	-4.79075	27.6797	13.1036	17.8944
	hsa-miR-548b-5p	-0.769079	0.446764	1	-1.56588	2.96057	36.828	38.3938
	hsa-miR-147	-1.00839	0.319866	1	-0.824183	1.77053	39.1758	40
	hsa-miR-135b	-0.70977	0.482329	1	-0.827762	1.77493	25.8035	26.6312
	hsa-miR-183	-0.260494	0.795938	1	-0.642712	1.56126	29.6392	30.2819
	hsa-miR-188-3p	0.304019	0.762829	1	0.37794	0.769535	40	39.6221
	hsa-miR-671-3p	-0.753595	0.455897	1	-1.87509	3.66825	33.4022	35.2772
	mmu-miR-153	-0.216203	0.830026	1	-0.170543	1.12548	39.5098	39.6804
	hsa-miR-21	-0.480272	0.633883	1	-1.43046	2.69533	17.2305	18.6609
	hsa-miR-654-3p	-5.04834e-15	1	1	-7.10543e-15	1	40	40
	hsa-miR-34a	0.224021	0.823982	1	0.586631	0.665896	26.2608	25.6742
	hsa-miR-888	0.33453	0.739883	1	0.334179	0.793236	39.1913	38.8571
	hsa-miR-652	-1.38019	0.175871	1	-2.72231	6.59928	20.7695	23.4918
	hsa-miR-871	-4.8437e-14	1	1	-7.10543e-15	1	40	40
	HSA-MIR-1255B	0.900087	0.373938	1	1.30863	0.403703	38.6447	37.3361
	hsa-miR-15b#	1.05373	0.298892	1	2.9882	0.126027	37.8533	34.8651
	HSA-MIR-1226#	0.992676	0.327363	1	1.90775	0.266508	36.883	34.9753
	hsa-miR-124#	-8.9961e-14	1	1	-7.10543e-15	1	40	40
	HSA-MIR-1225-3P	-8.9961e-14	1	1	-7.10543e-15	1	40	40
	HSA-MIR-1228#	-8.9961e-14	1	1	-7.10543e-15	1	40	40
	HSA-MIR-1251	1.04271	0.303896	1	1.50708	0.351824	36.0232	34.5161
	hsa-miR-658	-8.9961e-14	1	1	-7.10543e-15	1	40	40
	hsa-miR-648	-8.9961e-14	1	1	-7.10543e-15	1	40	40
	hsa-miR-668	-3.88729e-15	1	1	-7.10543e-15	1	40	40
	HSA-MIR-720	-0.773148	0.444382	1	-2.71045	6.54524	14.5111	17.2216
	hsa-miR-766	1.40639	0.168013	1	4.33841	0.0494321	35.7993	31.4609
	hsa-miR-640	-8.9961e-14	1	1	-7.10543e-15	1	40	40
	hsa-miR-875-5p	-3.91879e-15	1	1	-7.10543e-15	1	40	40
	hsa-miR-133a	-0.0536735	0.957486	1	-0.143064	1.10425	36.5085	36.6516
	hsa-miR-152	-1.07577	0.289046	1	-2.52091	5.73943	19.0889	21.6098
	hsa-miR-551b	-1.22443e-14	1	1	-7.10543e-15	1	40	40
	hsa-miR-185	-0.58801	0.560124	1	-1.40038	2.6397	27.7152	29.1156
	hsa-miR-133b	-3.85154e-15	1	1	-7.10543e-15	1	40	40
	hsa-miR-190	-0.28823	0.774791	1	-0.745374	1.67641	28.2997	29.0451
	hsa-miR-885-3p	-8.9961e-14	1	1	-7.10543e-15	1	40	40
	hsa-miR-873	-7.63631e-15	1	1	-7.10543e-15	1	40	40
	hsa-miR-122	-3.47848e-15	1	1	-7.10543e-15	1	40	40
	hsa-miR-876-5p	-8.9961e-14	1	1	-7.10543e-15	1	40	40
	hsa-miR-886-3p	-0.300076	0.765811	1	-0.812979	1.75683	34.3185	35.1315
	hsa-miR-889	-0.29638	0.768609	1	-0.586426	1.50152	39.4136	40
	hsa-miR-92a	-0.715558	0.478789	1	-1.39085	2.62233	19.2577	20.6486
	hsa-miR-122#	-8.9961e-14	1	1	-7.10543e-15	1	40	40
	HSA-MIR-1825	-8.9961e-14	1	1	-7.10543e-15	1	40	40
	hsa-miR-641	-1.15105e-14	1	1	-7.10543e-15	1	40	40
	HSA-MIR-1255A	-3.90048e-14	1	1	-7.10543e-15	1	40	40
	hsa-miR-649	0.405287	0.687618	1	0.190679	0.876194	40	39.8093
	HSA-MIR-1224-3P	-1.35084e-14	1	1	-7.10543e-15	1	40	40
	hsa-miR-631	-1.88532e-14	1	1	-7.10543e-15	1	40	40
	hsa-miR-924	1.40783	0.167591	1	0.657067	0.634166	40	39.3429
	hsa-miR-92a-2#	-4.88849e-15	1	1	-7.10543e-15	1	40	40
	hsa-miR-935	-1.27744	0.209462	1	-2.3694	5.16724	37.6306	40
	hsa-miR-944	0.384234	0.703021	1	0.52206	0.696377	38.4898	37.9677
	hsa-miR-938	1.30135	0.201243	1	1.74157	0.299044	40	38.2584
	hsa-miR-892b	-3.7011e-15	1	1	-7.10543e-15	1	40	40
	hsa-miR-767-5p	-1.81659e-14	1	1	-7.10543e-15	1	40	40
	hsa-let-7a	0.214212	0.831566	1	0.67384	0.626836	21.6154	20.9416
	hsa-miR-211	-3.58281e-15	1	1	-7.10543e-15	1	40	40
	hsa-miR-556-5p	-9.79949e-15	1	1	-7.10543e-15	1	40	40
	hsa-miR-758	-4.25693e-15	1	1	-7.10543e-15	1	40	40
	hsa-miR-890	-8.9961e-14	1	1	-7.10543e-15	1	40	40
	hsa-miR-205	-1.50737	0.140271	1	-2.16467	4.48364	21.7296	23.8942
	HSA-MIR-1208	-8.9961e-14	1	1	-7.10543e-15	1	40	40
	hsa-miR-581	-6.10259e-14	1	1	-7.10543e-15	1	40	40
	hsa-miR-555	1.33286	0.190788	1	0.292724	0.816359	40	39.7073
	hsa-miR-563	-5.8497e-15	1	1	-7.10543e-15	1	40	40
	hsa-miR-583	-8.9961e-14	1	1	-7.10543e-15	1	40	40
	hsa-miR-573	0.157676	0.875576	1	0.159995	0.895028	40	39.84
	hsa-miR-554	1.47289	0.149301	1	2.08289	0.236041	40	37.9171
	hsa-miR-296	0.0950708	0.924775	1	0.307907	0.807813	34.1253	33.8174
	hsa-miR-1	-3.01988e-15	1	1	-7.10543e-15	1	40	40
	hsa-miR-216b	0.270221	0.788503	1	0.36145	0.778382	40	39.6386
	hsa-miR-223	0.283283	0.778551	1	1.16335	0.446473	18.6809	17.5175
	hsa-miR-329	-1.01514e-14	1	1	-7.10543e-15	1	40	40
	hsa-miR-24	-0.63984	0.526248	1	-2.2851	4.87396	13.5837	15.8688
	hsa-miR-101	-0.255152	0.800029	1	-0.638312	1.55651	25.5001	26.1384
	hsa-miR-515-5p	1.40601	0.168126	1	0.62924	0.646517	40	39.3708
	hsa-miR-20a	-0.653296	0.517635	1	-1.69374	3.23494	14.9605	16.6542
	mmu-miR-137	-4.59834e-15	1	1	-7.10543e-15	1	40	40
	mmu-miR-495	-0.306079	0.761273	1	-0.817152	1.76192	38.8685	39.6857
	hsa-miR-363	0.313367	0.755775	1	0.713595	0.609799	38.8907	38.1771
	hsa-miR-148a	-0.860878	0.394891	1	-2.26709	4.81351	17.0638	19.3309
	hsa-miR-330	-0.0499462	0.960436	1	-0.17001	1.12507	31.4173	31.5873
	hsa-miR-367	0.511556	0.612024	1	0.894679	0.537867	40	39.1053
	hsa-miR-200a#	0.393876	0.69595	1	0.804035	0.572745	22.6452	21.8412
	hsa-miR-200b#	1.14957	0.25775	1	3.25241	0.104936	30.4571	27.2047
	hsa-miR-550	1.02694	0.311167	1	0.985749	0.504964	40	39.0143
	hsa-miR-192#	0.557969	0.580251	1	1.23667	0.424351	36.4065	35.1698
	hsa-miR-20b#	-2.85697e-15	1	1	-7.10543e-15	1	40	40
	HSA-MIR-664	0.831539	0.411043	1	3.32525	0.0997697	23.9116	20.5864
	hsa-miR-99b#	0.0779364	0.938302	1	0.235467	0.84941	25.5902	25.3547
	hsa-miR-17#	1.43351	0.160172	1	4.05401	0.0602036	39.6804	35.6264
	HSA-MIR-1288	-2.51868e-15	1	1	-7.10543e-15	1	40	40
	HSA-MIR-1271	0.110186	0.912862	1	0.254631	0.838202	31.9376	31.6829
	HSA-MIR-1269	0.828228	0.412892	1	1.78108	0.290966	40	38.2189
	hsa-miR-129#	0.0729169	0.942268	1	0.183483	0.880574	40	39.8165
	HSA-MIR-1301	-2.18453e-15	1	1	-7.10543e-15	1	40	40
	hsa-miR-130b#	0.298554	0.766963	1	0.948136	0.518302	39.5428	38.5947
	hsa-miR-218	0.250921	0.803274	1	0.836113	0.560151	25.4549	24.6188
	hsa-miR-25	-0.195357	0.84619	1	-0.519907	1.43386	24.006	24.5259
	hsa-miR-106a	-1.12387	0.268362	1	-4.34944	20.385	13.6711	18.0205
	hsa-miR-27a	-0.0379922	0.9699	1	-0.101588	1.07295	27.4813	27.5829
	hsa-miR-199a-3p	0.327493	0.745155	1	0.727836	0.603809	34.8574	34.1296
	hsa-miR-220b	-3.02686e-15	1	1	-7.10543e-15	1	40	40
	hsa-miR-373	-3.63005e-15	1	1	-7.10543e-15	1	40	40
	hsa-miR-335	-1.3403	0.188381	1	-2.59547	6.04387	19.8688	22.4643
	hsa-miR-34c	-1.02595e-14	1	1	-7.10543e-15	1	40	40
	hsa-miR-195	-0.992686	0.327358	1	-1.98847	3.96816	18.6581	20.6466
	hsa-miR-372	0.353243	0.725926	1	0.461702	0.726129	37.963	37.5013
	hsa-miR-193a-5p	-1.1755	0.24736	1	-2.84461	7.18311	19.3214	22.166
	hsa-miR-136#	0.254408	0.800599	1	0.7478	0.595511	38.5167	37.7689
	hsa-miR-141#	1.15131	0.257046	1	4.04982	0.0603784	33.8551	29.8053
	hsa-miR-194#	-3.3855e-15	1	1	-7.10543e-15	1	40	40
	hsa-miR-206	0.652073	0.518415	1	1.51772	0.349238	40	38.4823
	HSA-MIR-1274A	-1.12172	0.269262	1	-2.98416	7.91264	16.6831	19.6673
	hsa-miR-340#	1.19196	0.240921	1	3.53386	0.0863379	31.757	28.2232
	hsa-miR-33a	-0.0656058	0.948047	1	-0.161048	1.1181	39.6483	39.8093
	hsa-miR-185#	-3.15056e-15	1	1	-7.10543e-15	1	40	40
	HSA-MIR-1272	-3.05594e-15	1	1	-7.10543e-15	1	40	40
	hsa-miR-146a#	-3.13323e-15	1	1	-7.10543e-15	1	40	40
	HSA-MIR-1274B	-1.41184	0.166413	1	-4.83229	28.4882	12.2979	17.1302
	HSA-MIR-1285	0.688852	0.495245	1	1.86941	0.273685	37.3641	35.4947
	HSA-MIR-1293	-4.43552e-15	1	1	-7.10543e-15	1	40	40
	HSA-MIR-1298	-2.97484e-15	1	1	-7.10543e-15	1	40	40
	hsa-miR-200a	-0.612435	0.544024	1	-1.75724	3.38051	14.9906	16.7479
	hsa-miR-374	-0.578091	0.56673	1	-1.08611	2.12301	17.5589	18.645
	hsa-miR-371-3p	-3.55832e-15	1	1	-7.10543e-15	1	40	40
	hsa-miR-325	-3.61147e-15	1	1	-7.10543e-15	1	40	40
	hsa-miR-516b	-0.0854726	0.93235	1	-0.208695	1.15564	39.6288	39.8375
	hsa-miR-331	-0.670202	0.506922	1	-1.23798	2.35868	18.8063	20.0442
	hsa-miR-136	-3.02862e-15	1	1	-7.10543e-15	1	40	40
	hsa-miR-339-5p	-0.554465	0.582622	1	-1.57821	2.98599	23.1706	24.7488
	hsa-miR-330-5p	0.144606	0.885813	1	0.355167	0.781779	40	39.6448
	hsa-miR-519d	-1.05861	0.296688	1	-3.29316	9.80255	29.266	32.5591
	hsa-miR-19a	-0.495255	0.62337	1	-1.50306	2.83444	18.0766	19.5796
	hsa-miR-193a-3p	-0.857621	0.396664	1	-2.19646	4.58353	24.1717	26.3682
	hsa-miR-194	-0.0772039	0.93888	1	-0.229054	1.17207	27.1216	27.3507
	HSA-MIR-144	-3.30533e-15	1	1	-7.10543e-15	1	40	40
	hsa-miR-149#	-2.8422e-15	1	1	-7.10543e-15	1	40	40
	HSA-MIR-1294	-3.06752e-15	1	1	-7.10543e-15	1	40	40
	hsa-miR-942	1.06407	0.294242	1	3.14243	0.113249	31.1364	27.9939
	HSA-MIR-1302	-3.38194e-15	1	1	-7.10543e-15	1	40	40
	HSA-MIR-1291	1.45024	0.155479	1	4.28439	0.051318	33.7749	29.4905
	hsa-miR-16-2#	-3.21522e-15	1	1	-7.10543e-15	1	40	40
	hsa-miR-15a#	1.52298	0.136328	1	3.81882	0.0708632	38.4843	34.6655
	HSA-MIR-1289	-3.63095e-15	1	1	-7.10543e-15	1	40	40
	HSA-MIR-1253	-3.55573e-15	1	1	-7.10543e-15	1	40	40
	HSA-MIR-1203	-2.87386e-15	1	1	-7.10543e-15	1	40	40
	HSA-MIR-1282	-2.97242e-15	1	1	-7.10543e-15	1	40	40
	HSA-MIR-1257	-3.65593e-15	1	1	-7.10543e-15	1	40	40
	hsa-miR-186#	1.04297	0.303779	1	2.26064	0.20868	40	37.7394
	hsa-miR-493	-0.351341	0.72734	1	-0.938788	1.91692	38.8345	39.7733
	ath-miR159a	-4.07193e-15	1	1	-7.10543e-15	1	40	40
	hsa-miR-501-3p	0.173192	0.863452	1	0.341043	0.78947	40	39.659
	hsa-miR-512-5p	0.155742	0.877089	1	0.284795	0.820858	40	39.7152
	hsa-miR-507	-3.92614e-15	1	1	-7.10543e-15	1	40	40
	hsa-miR-505	-0.873633	0.387995	1	-2.54822	5.84911	33.4719	36.0201
	hsa-miR-518c	-0.586213	0.561318	1	-1.22698	2.34077	38.357	39.584
	hsa-miR-511	-1.44374	0.157289	1	-3.28049	9.71686	18.1319	21.4124
	ath-miR159a	-3.34168e-15	1	1	-7.10543e-15	1	40	40
	hsa-miR-518a-5p	-8.9961e-14	1	1	-7.10543e-15	1	40	40
	hsa-miR-520d-5p	-8.9961e-14	1	1	-7.10543e-15	1	40	40
	hsa-miR-155	-0.303548	0.763185	1	-0.464724	1.38005	21.6893	22.154
	hsa-miR-541	0.0855794	0.932266	1	0.149607	0.901496	40	39.8504
	hsa-miR-523	1.26686	0.21318	1	3.74371	0.0746504	37.7677	34.024
	hsa-miR-921	-4.34425e-15	1	1	-7.10543e-15	1	40	40
	ath-miR159a	-3.39819e-15	1	1	-7.10543e-15	1	40	40
	hsa-miR-933	-8.9961e-14	1	1	-7.10543e-15	1	40	40
	HSA-MIR-1284	-3.73105e-15	1	1	-7.10543e-15	1	40	40
	hsa-miR-411#	-3.7241e-15	1	1	-7.10543e-15	1	40	40
	hsa-miR-920	-3.65604e-15	1	1	-7.10543e-15	1	40	40
	hsa-miR-936	-3.99397e-15	1	1	-7.10543e-15	1	40	40
	hsa-miR-616	0.36318	0.718553	1	0.864474	0.549247	36.866	36.0015
	ath-miR159a	-3.87138e-15	1	1	-7.10543e-15	1	40	40
	hsa-miR-624	0.570564	0.57177	1	1.11837	0.460614	40	38.8816
	hsa-miR-591	-3.25749e-15	1	1	-7.10543e-15	1	40	40
	hsa-miR-599	-4.22462e-15	1	1	-7.10543e-15	1	40	40
	hsa-miR-608	-3.85991e-15	1	1	-7.10543e-15	1	40	40
	hsa-miR-501	1.1894	0.241917	1	2.85436	0.138277	40	37.1456
	hsa-miR-518d-5p	0.836832	0.408099	1	1.38452	0.383017	40	38.6155
	hsa-miR-506	-0.894257	0.377007	1	-2.89873	7.45769	37.1013	40
	hsa-miR-500	0.495082	0.623491	1	1.55629	0.340025	35.2452	33.6889
	hsa-miR-512-3p	-0.953061	0.34679	1	-2.73285	6.6477	22.7747	25.5076
	hsa-miR-618	0.480456	0.633753	1	1.17485	0.442929	40	38.8251
	hsa-miR-517b	-3.09396e-15	1	1	-7.10543e-15	1	40	40
	hsa-miR-510	-3.04951e-15	1	1	-7.10543e-15	1	40	40
	hsa-miR-539	0.28924	0.774024	1	0.795493	0.576146	37.9587	37.1632
	hsa-miR-532-3p	-0.342311	0.734068	1	-1.14434	2.21045	30.0664	31.2108
	hsa-miR-519c	-1.48716	0.145507	1	-4.31581	19.9153	35.1331	39.4489
	hsa-miR-545	1.17136	0.248998	1	3.1692	0.111167	37.8446	34.6754
	hsa-miR-520b	-1.26273	0.214645	1	-4.39248	21.0023	32.2906	36.6831
	hsa-miR-519a	0.071817	0.943137	1	0.268483	0.830192	30.4344	30.1659
	hsa-miR-522	-0.449225	0.655909	1	-1.22228	2.33315	24.3234	25.5457
	hsa-miR-520a#	0.236497	0.814361	1	0.543205	0.686245	40	39.4568
	hsa-miR-497#	0.353933	0.725413	1	0.866921	0.548316	40	39.1331
	hsa-miR-593	-3.2626e-15	1	1	-7.10543e-15	1	40	40
	hsa-miR-34b	-2.94332e-15	1	1	-7.10543e-15	1	40	40
	hsa-miR-607	-3.10507e-15	1	1	-7.10543e-15	1	40	40
	hsa-miR-606	-3.10008e-15	1	1	-7.10543e-15	1	40	40
	hsa-miR-518c#	-3.2195e-15	1	1	-7.10543e-15	1	40	40
	hsa-miR-628-3p	-0.309172	0.758938	1	-0.870383	1.82815	30.1797	31.05
	hsa-miR-625#	0.761915	0.450976	1	2.99795	0.125178	38.2422	35.2442
	hsa-miR-520h	-0.644687	0.523137	1	-1.58107	2.99192	37.6835	39.2646
	hsa-miR-497	0.320458	0.750437	1	0.976595	0.508178	30.6318	29.6552
	hsa-miR-543	-3.69294e-15	1	1	-7.10543e-15	1	40	40
	hsa-miR-505#	0.0804814	0.936291	1	0.205707	0.867114	33.3523	33.1465
	HSA-MIR-548J	-3.63483e-15	1	1	-7.10543e-15	1	40	40
	hsa-miR-516-3p	-0.0138718	0.989007	1	-0.02575	1.01801	38.0145	38.0403
	hsa-miR-545#	0.975432	0.335727	1	2.16738	0.222614	37.51	35.3426
	hsa-miR-590-5p	-0.997862	0.324876	1	-2.25392	4.76978	18.683	20.937
	hsa-miR-589	-0.940727	0.352991	1	-1.95345	3.87299	36.0363	37.9898
	hsa-miR-625	-0.0944028	0.925302	1	-0.246662	1.18646	38.4862	38.7328
	hsa-miR-616	-0.30719	0.760434	1	-0.819921	1.76531	34.1921	35.012
	mmu-miR-96	-0.181504	0.85697	1	-0.505536	1.41965	31.9105	32.416
	hsa-miR-627	-0.845167	0.40349	1	-2.23086	4.69415	33.0574	35.2882
	hsa-miR-502-3p	-1.15213	0.256712	1	-2.89833	7.45561	33.4591	36.3574
	hsa-miR-521	0.793041	0.432847	1	1.81436	0.28433	40	38.1856
	hsa-miR-574-3p	-0.260237	0.796135	1	-0.565026	1.47941	16.0824	16.6474
	hsa-miR-532	-0.937581	0.354585	1	-2.03527	4.09898	22.0152	24.0505
	hsa-miR-548b	-3.49431e-15	1	1	-7.10543e-15	1	40	40
	hsa-miR-548c-5p	0.696788	0.490322	1	1.5588	0.339433	39.4821	37.9233
	hsa-miR-556-3p	-3.48179e-15	1	1	-7.10543e-15	1	40	40
	hsa-miR-548a	-1.09667	0.279926	1	-2.67091	6.36832	36.7635	39.4344
	hsa-miR-587	-3.5046e-15	1	1	-7.10543e-15	1	40	40
	hsa-miR-589	1.09989	0.278536	1	3.31535	0.100457	36.6461	33.3308
	hsa-miR-593	-3.83181e-15	1	1	-7.10543e-15	1	40	40
	HSA-MIR-1286	-8.9961e-14	1	1	-7.10543e-15	1	40	40
	hsa-miR-596	-4.37624e-15	1	1	-7.10543e-15	1	40	40
	hsa-miR-621	0.519756	0.606353	1	1.07276	0.47541	40	38.9272
	hsa-miR-605	-0.296228	0.768725	1	-0.61829	1.53506	39.3817	40
	HSA-MIR-548M	-3.35169e-15	1	1	-7.10543e-15	1	40	40
	hsa-miR-541#	0.379416	0.706564	1	0.728512	0.603526	40	39.2715
	hsa-miR-520c-3p	1.1379	0.262532	1	3.55203	0.0852574	33.3836	29.8316
	hsa-miR-519b-3p	0.982522	0.332271	1	2.71355	0.152454	34.0335	31.32
	HSA-MIR-548K	0.831845	0.410872	1	2.07351	0.23758	38.6787	36.6051
	HSA-MIR-548H	-3.68202e-15	1	1	-7.10543e-15	1	40	40
	hsa-miR-552	-3.1428e-15	1	1	-7.10543e-15	1	40	40
	hsa-miR-582-3p	-2.93391e-15	1	1	-7.10543e-15	1	40	40
	mmu-miR-379	-0.066054	0.947693	1	-0.177726	1.1311	38.6041	38.7818
	mmu-miR-124a	-1.03366	0.308056	1	-3.37255	10.3571	26.6378	30.0104
	hsa-miR-23a	0.809994	0.423161	1	2.57	0.168404	38.3996	35.8296
	mmu-miR-451	1.47641	0.148358	1	3.55845	0.0848788	36.6076	33.0492
	hsa-miR-9	0.718324	0.477103	1	2.01746	0.246993	37.4742	35.4567
	mmu-miR-615	-3.74596e-15	1	1	-7.10543e-15	1	40	40
	mmu-miR-134	0.148326	0.882897	1	0.338179	0.791039	39.6528	39.3146
	hsa-miR-562	-3.94372e-15	1	1	-7.10543e-15	1	40	40
	hsa-miR-551a	-3.80661e-15	1	1	-7.10543e-15	1	40	40
	hsa-miR-572	0.538416	0.593538	1	1.29223	0.40832	35.4184	34.1262
	hsa-miR-566	-4.05982e-15	1	1	-7.10543e-15	1	40	40
	hsa-miR-575	-2.96538e-15	1	1	-7.10543e-15	1	40	40
	hsa-miR-96#	-3.04322e-15	1	1	-7.10543e-15	1	40	40
	hsa-miR-99a#	0.621664	0.538003	1	2.01486	0.247439	30.2812	28.2663
	rno-miR-29c#	1.47898	0.147672	1	5.41646	0.0234143	35.1911	29.7746

## Sheet: S4
	Table S4 - Comparison of miRNA expression using LIMMA analysis between human milk cells and maternal PBMCs.
	Here all miRNAs are included that were present in each of human milk cells and PBMCs and not only those considered "reliable" (where Ct is between 8 and 29, and were present in at least 4 samples per group).
	p values in column E indicate those miRNAs that were differentially expressed between human milk cells and PBMCs (and which are highlighted in blue).
	miRNA species	t.test	p.value	adj.p.value	ddCt	FC	meanTarget	meanCalibrator
	hsa-miR-429	14.8373	4.32342e-17	3.53656e-14	13.5923	8.09675e-05	33.8106	20.2183
	mmu-miR-187	11.2013	2.10624e-13	8.61451e-11	11.2501	0.000410553	34.4575	23.2074
	hsa-miR-205	10.9218	4.32394e-13	1.17899e-10	15.6843	1.89911e-05	39.5786	23.8942
	hsa-miR-142-5p	-9.54214	1.74674e-11	3.57208e-09	-14.5631	24206	21.0541	35.6172
	hsa-miR-141	8.52195	3.15163e-10	5.15606e-08	11.185	0.000429504	29.5915	18.4064
	hsa-miR-375	8.24534	7.0588e-10	9.6235e-08	18.767	2.24174e-06	37.3684	18.6014
	hsa-miR-200a#	8.05104	1.25033e-09	1.4611e-07	16.4349	1.12875e-05	38.2761	21.8412
	hsa-miR-551b	-7.14535	1.8932e-08	1.9358e-06	-4.14649	17.71	35.8535	40
	mmu-miR-134	-6.77254	5.91987e-08	5.3805e-06	-15.4412	44490.4	23.8734	39.3146
	hsa-miR-487b	-6.72582	6.83378e-08	5.59003e-06	-14.0327	16759.3	23.9027	37.9354
	HSA-MIR-1275	-6.65303	8.54956e-08	6.35776e-06	-16.5048	92990.6	20.418	36.9228
	hsa-miR-199a-3p	-6.54213	1.20341e-07	8.20321e-06	-14.5395	23814.1	19.5901	34.1296
	hsa-miR-424#	-6.35661	2.13505e-07	1.34344e-05	-7.8	222.861	32.2	40
	hsa-miR-410	-6.26758	2.81289e-07	1.64353e-05	-15.3349	41329.4	24.1097	39.4446
	hsa-miR-511	6.19345	3.53959e-07	1.93025e-05	14.0729	5.80284e-05	35.4853	21.4124
	hsa-miR-126#	-6.11196	4.55772e-07	2.33013e-05	-15.1852	37255.4	18.3831	33.5683
	hsa-miR-135b	5.9807	6.85129e-07	3.29668e-05	6.97493	0.00794945	33.6062	26.6312
	hsa-miR-758	-5.84897	1.0317e-06	4.68848e-05	-9.76278	868.74	30.2372	40
	hsa-miR-133a	-5.78322	1.26567e-06	5.44904e-05	-15.4149	43686.8	21.2367	36.6516
	hsa-miR-376a	-5.76391	1.34398e-06	5.49686e-05	-14.4256	22006	21.8046	36.2302
	hsa-miR-885-5p	5.66499	1.82782e-06	7.11981e-05	13.1094	0.000113155	31.8166	18.7072
	hsa-miR-370	-5.58442	2.34789e-06	8.50105e-05	-13.5478	11975.3	25.672	39.2198
	hsa-miR-542-3p	-5.56497	2.4942e-06	8.50105e-05	-5.74861	53.7656	34.2514	40
	hsa-miR-409-3p	-5.45276	3.53409e-06	0.000111188	-16.6272	101222	20.7509	37.378
	hsa-miR-450b-5p	-5.45364	3.52439e-06	0.000111188	-3.4962	11.2839	36.5038	40
	hsa-miR-934	5.30662	5.56097e-06	0.00016246	4.24848	0.0526114	40	35.7515
	hsa-miR-139-5p	-5.22717	7.11275e-06	0.000193941	-13.4478	11173.4	20.3218	33.7696
	mmu-miR-451	-5.23554	6.93073e-06	0.000193941	-12.6188	6289.59	20.4304	33.0492
	hsa-miR-363	-5.16728	8.56063e-06	0.00022589	-11.7669	3484.8	26.4103	38.1771
	hsa-miR-517c	5.09098	1.08368e-05	0.00027267	12.9562	0.00012583	39.7076	26.7513
	hsa-miR-522	5.08613	1.10001e-05	0.00027267	13.8387	6.8257e-05	39.3843	25.5457
	hsa-miR-431	-5.05518	1.21027e-05	0.000291176	-10.3211	1279.3	29.6789	40
	hsa-miR-221	-4.96357	1.60504e-05	0.000375121	-14.269	19741.9	18.9507	33.2196
	hsa-miR-668	-4.92107	1.82922e-05	0.000412728	-8.99503	510.239	31.005	40
	hsa-miR-889	-4.91444	1.86686e-05	0.000412728	-9.72386	845.618	30.2761	40
	hsa-miR-656	-4.90491	1.9224e-05	0.000413823	-5.9016	59.7805	34.0984	40
	hsa-miR-200a	4.75831	3.01343e-05	0.000616245	13.6529	7.76386e-05	30.4007	16.7479
	hsa-miR-548d	-4.74318	3.15606e-05	0.000629673	-6.99944	127.95	32.4468	39.4462
	hsa-miR-376c	-4.66805	3.96973e-05	0.000773153	-14.3089	20296.3	22.3668	36.6757
	hsa-miR-512-3p	4.56675	5.40264e-05	0.00102776	13.0949	0.000114297	38.6025	25.5076
	hsa-miR-139-3p	-4.52669	6.10062e-05	0.00113416	-9.85258	924.53	30.1474	40
	HSA-MIR-1197	-4.50222	6.56995e-05	0.00119427	-3.35085	10.2025	36.6492	40
	hsa-miR-543	-4.45135	7.66213e-05	0.00136253	-8.56466	378.633	31.4353	40
	hsa-miR-425#	-4.40863	8.71585e-05	0.00151693	-11.0445	2112.11	21.6671	32.7116
	hsa-miR-517a	4.32749	0.000111242	0.00185706	12.4448	0.000179364	39.157	26.7122
	mmu-miR-495	-4.30086	0.000120486	0.0019325	-11.4822	2860.78	28.2035	39.6857
	hsa-miR-200b#	4.30593	0.000118668	0.0019325	12.1825	0.000215134	39.3872	27.2047
	hsa-miR-34c	-4.27966	0.00012838	0.00201952	-2.96397	7.80266	37.036	40
	hsa-miR-222	4.26873	0.000132646	0.00204725	15.558	2.07292e-05	32.461	16.903
	hsa-miR-487a	-4.23944	0.000144774	0.00219305	-3.28095	9.71997	36.719	40
	hsa-let-7c	4.19617	0.000164701	0.00243446	8.53578	0.00269448	32.1668	23.631
	hsa-miR-200b	4.1922	0.000166662	0.00243446	11.9778	0.00024793	28.0244	16.0467
	hsa-miR-182	4.178	0.000173853	0.00249494	7.00163	0.00780371	34.7921	27.7905
	hsa-miR-424	-4.16766	0.00017928	0.00252847	-6.51314	91.338	33.0026	39.5157
	hsa-miR-766	-4.15651	0.000185314	0.00256927	-12.8219	7240.76	18.639	31.4609
	hsa-miR-135a	4.10952	0.000213015	0.00290411	7.61754	0.00509205	33.416	25.7984
	hsa-miR-654-3p	-4.09612	0.00022163	0.00297203	-5.7652	54.3872	34.2348	40
	hsa-miR-106b#	-4.08249	0.000230736	0.00301752	-9.09791	547.955	30.9021	40
	hsa-miR-99a	4.08006	0.0002324	0.00301752	7.54544	0.00535298	29.5482	22.0028
	hsa-miR-409-5p	-4.06129	0.000245643	0.00313962	-2.58469	5.99887	37.4153	40
	hsa-miR-570	-4.04172	0.000260227	0.00327485	-4.01636	16.1825	35.5646	39.581
	hsa-miR-501	-4.01088	0.00028495	0.00347894	-9.62547	789.871	27.5202	37.1456
	hsa-miR-138	-3.97335	0.000318127	0.00376679	-8.26064	306.69	28.7783	37.0389
	hsa-miR-155	-3.92547	0.000365954	0.0042162	-6.0098	64.4361	16.1442	22.154
	hsa-miR-9#	-3.90423	0.000389354	0.00439278	-7.60981	195.335	28.2247	35.8345
	hsa-miR-199a	-3.90189	0.00039202	0.00439278	-7.89612	238.215	32.1039	40
	hsa-miR-146a	3.85691	0.000446827	0.00470079	15.335	2.41942e-05	33.0025	17.6675
	hsa-miR-509-5p	-3.85828	0.000445051	0.00470079	-5.10161	34.335	34.0534	39.155
	HSA-MIR-1254	-3.86615	0.000434985	0.00470079	-6.75624	108.101	26.492	33.2482
	hsa-miR-886-5p	-3.82269	0.000493433	0.00510922	-8.45052	349.832	26.2968	34.7473
	hsa-miR-584	-3.81082	0.000510673	0.00515717	-7.17187	144.194	32.8281	40
	hsa-miR-145	-3.79596	0.000533079	0.00522557	-9.57845	764.543	23.5996	33.178
	HSA-MIR-1251	3.79418	0.00053583	0.00522557	5.48388	0.0223453	40	34.5161
	hsa-miR-15a#	-3.78224	0.00055462	0.00527778	-9.48384	716.01	25.1817	34.6655
	hsa-miR-625	-3.78208	0.000554877	0.00527778	-9.88206	943.621	28.8508	38.7328
	hsa-miR-26b#	-3.72937	0.000645775	0.00600277	-9.23202	601.331	25.7262	34.9583
	hsa-miR-508	-3.71845	0.00066633	0.0060562	-6.98833	126.969	33.0117	40
	hsa-miR-301	-3.72165	0.000660235	0.0060562	-9.9897	1016.71	20.0785	30.0682
	hsa-miR-329	-3.71397	0.000674947	0.0060671	-2.59958	6.06111	37.4004	40
	hsa-miR-411	-3.69153	0.000719745	0.00639947	-10.2546	1221.64	26.8092	37.0638
	hsa-miR-224	3.68331	0.00073687	0.00648128	9.96537	0.00100029	31.9515	21.9862
	mmu-miR-379	-3.63324	0.000849971	0.00739655	-9.77567	876.536	29.0062	38.7818
	hsa-miR-223	3.56518	0.00103088	0.00869338	14.6411	3.91378e-05	32.1586	17.5175
	hsa-miR-223#	-3.53614	0.00111888	0.00933925	-9.39336	672.488	19.8118	29.2051
	hsa-miR-95	-3.50311	0.00122777	0.0100431	-9.29116	626.497	25.616	34.9072
	hsa-miR-183	3.48295	0.00129916	0.0105219	8.59341	0.00258896	38.8754	30.2819
	hsa-miR-941	-3.46501	0.00136599	0.0109547	-6.18296	72.6533	32.0633	38.2462
	hsa-miR-539	-3.43925	0.00146781	0.011657	-9.45892	703.75	27.7043	37.1632
	hsa-miR-432	-3.40414	0.00161835	0.0126914	-7.51161	182.482	32.0475	39.5592
	hsa-miR-433	-3.40176	0.00162909	0.0126914	-7.43948	173.583	32.5605	40
	hsa-miR-16	3.3949	0.00166039	0.0128132	12.3915	0.000186113	30.2859	17.8944
	hsa-miR-183#	3.35811	0.00183825	0.0140532	10.2541	0.000818841	36.471	26.2168
	hsa-miR-31#	-3.34064	0.00192896	0.0146101	-7.44203	173.89	24.7164	32.1584
	HSA-MIR-1290	3.28479	0.00224854	0.0167209	8.0856	0.00368121	37.391	29.3054
	hsa-miR-144#	-3.26525	0.00237182	0.0174788	-8.31126	317.642	28.3455	36.6567
	hsa-miR-24	3.25146	0.00246262	0.0179859	11.6121	0.00031945	27.4809	15.8688
	HSA-MIR-548L	-3.2121	0.00274052	0.0198384	-1.88177	3.68526	38.1182	40
	hsa-miR-525-3p	3.19405	0.00287771	0.0206488	7.46671	0.00565323	39.041	31.5743
	hsa-miR-520c-3p	3.16835	0.00308431	0.0219388	9.89025	0.00105375	39.7218	29.8316
	hsa-miR-203	3.14745	0.00326271	0.0228986	8.69354	0.00241537	32.8336	24.14
	hsa-miR-493	-3.14325	0.00329966	0.0228986	-8.39882	337.517	31.3745	39.7733
	hsa-miR-519b-3p	3.14285	0.00330322	0.0228986	8.68001	0.00243813	40	31.32
	hsa-miR-362	-3.12697	0.00344688	0.0236937	-7.61834	196.493	22.61	30.2283
	hsa-miR-323-3p	-3.11878	0.00352325	0.0240168	-7.27846	155.251	32.0999	39.3784
	hsa-miR-191	3.06638	0.00405126	0.0272538	12.596	0.000161525	32.3305	19.7345
	hsa-miR-218	3.06513	0.00406475	0.0272538	10.2135	0.0008422	34.8324	24.6188
	hsa-miR-503	-3.0155	0.0046347	0.0308226	-5.87295	58.6047	32.5904	38.4634
	hsa-miR-107	-2.99882	0.00484274	0.0319464	-7.66388	202.795	31.3785	39.0424
	hsa-miR-150	2.98842	0.00497673	0.0325677	11.3813	0.000374885	32.5767	21.1955
	hsa-miR-548d-5p	-2.97092	0.00521024	0.0337859	-4.81201	28.0906	34.3467	39.1587
	hsa-miR-193a-3p	2.95856	0.0053813	0.0343899	7.57719	0.00523647	33.9454	26.3682
	hsa-miR-125b-2#	2.95011	0.00550138	0.0348847	9.98147	0.000989184	37.3401	27.3586
	hsa-miR-31	-2.93035	0.00579187	0.0364442	-8.3469	325.586	17.9718	26.3187
	hsa-miR-127	-2.92484	0.00587536	0.0366874	-8.51168	364.982	27.6462	36.1578
	hsa-miR-185	-2.87819	0.00662909	0.0410803	-6.85457	115.726	22.261	29.1156
	mmu-miR-499	2.86065	0.00693527	0.0423362	6.60348	0.0102838	35.8924	29.2889
	hsa-miR-222#	-2.86118	0.00692593	0.0423362	-5.61649	49.0604	32.5807	38.1972
	hsa-miR-143	-2.79759	0.00814865	0.0493748	-7.93469	244.669	26.7659	34.7006
	hsa-miR-219-1-3p	-2.76323	0.00889029	0.0530821	-1.40938	2.65622	38.3058	39.7152
	hsa-miR-16-1#	-2.76478	0.00885563	0.0530821	-7.00033	128.03	26.5919	33.5923
	hsa-miR-148a	2.72913	0.00968795	0.0574257	7.18706	0.00686244	26.5179	19.3309
	hsa-miR-411#	-2.72262	0.00984754	0.0579517	-5.19465	36.6224	34.8053	40
	hsa-miR-193a-5p	2.71682	0.00999196	0.0583816	6.57448	0.0104926	28.7405	22.166
	hsa-miR-501-3p	-2.7003	0.0104138	0.0604148	-5.31733	39.8726	34.3416	39.659
	hsa-miR-193b#	2.68121	0.0109214	0.0627037	7.78946	0.00451999	38.2829	30.4935
	hsa-miR-98	-2.67974	0.0109617	0.0627037	-7.57389	190.532	26.0882	33.6621
	hsa-miR-136#	-2.6739	0.0111221	0.0631797	-7.85958	232.258	29.9094	37.7689
	hsa-miR-125b-1#	2.65969	0.0115214	0.0649965	1.64689	0.319328	40	38.3531
	hsa-miR-19b	2.65441	0.0116732	0.065402	10.4512	0.00071427	30.2218	19.7706
	hsa-miR-629	-2.61551	0.0128496	0.0715034	-4.72281	26.4063	32.367	37.0898
	hsa-miR-617	-2.59302	0.0135787	0.0750499	-1.53165	2.89116	38.4684	40
	hsa-miR-154#	-2.5823	0.0139395	0.076527	-4.57941	23.9078	35.4206	40
	hsa-miR-519a	2.5778	0.0140936	0.0768572	9.63693	0.00125602	39.8028	30.1659
	hsa-miR-582-5p	-2.54361	0.0153158	0.0827386	-1.99698	3.99164	38.003	40
	hsa-miR-1	-2.54203	0.0153744	0.0827386	-5.9811	63.1671	34.0189	40
	hsa-miR-9	-2.53854	0.015505	0.0828959	-7.12965	140.036	28.3271	35.4567
	hsa-miR-130a	-2.53195	0.0157544	0.0836823	-7.61898	196.58	24.2716	31.8906
	HSA-MIR-191#	-2.51367	0.0164653	0.0868942	-6.71862	105.319	31.0322	37.7508
	hsa-miR-17	2.5103	0.0165995	0.0870411	8.95543	0.0020144	25.1648	16.2094
	hsa-miR-454	-2.49635	0.0171654	0.0888689	-5.06719	33.5256	15.3827	20.4499
	hsa-miR-380-5p	-2.49857	0.0170742	0.0888689	-3.14274	8.83197	36.2611	39.4039
	hsa-miR-26a-1#	-2.45704	0.0188572	0.0955815	-5.56711	47.4097	24.4456	30.0128
	HSA-MIR-1271	-2.45543	0.0189294	0.0955815	-5.67432	51.0672	26.0086	31.6829
	hsa-miR-874	-2.4299	0.0201121	0.0992595	-6.91553	120.721	26.2946	33.2102
	hsa-miR-532	-2.42925	0.0201431	0.0992595	-5.27332	38.6749	18.7771	24.0505
	hsa-miR-500	-2.42318	0.0204345	0.0998317	-7.61724	196.344	26.0717	33.6889
	hsa-miR-30a-3p	2.41032	0.0210642	0.100562	6.58694	0.0104024	26.2664	19.6795
	hsa-miR-27a	-2.4151	0.0208278	0.100562	-6.4578	87.9007	21.1251	27.5829
	hsa-miR-362-3p	-2.40869	0.0211451	0.100562	-6.64087	99.7932	27.3774	34.0183
	hsa-miR-296-3p	-2.40448	0.0213557	0.100977	-0.956811	1.94101	39.0432	40
	hsa-let-7e#	-2.37996	0.0226213	0.105138	-1.31927	2.4954	38.6807	40
	HSA-MIR-577	2.36723	0.0233046	0.107096	6.817	0.00886909	34.062	27.245
	hsa-miR-190b	2.34787	0.0243797	0.110792	7.63566	0.0050285	32.674	25.0383
	mmu-miR-140	-2.32324	0.0258121	0.116013	-5.00257	32.0571	17.9167	22.9193
	hsa-miR-29b	-2.32357	0.0257925	0.116013	-5.23136	37.5662	24.004	29.2354
	hsa-miR-548a-5p	-2.30954	0.0266412	0.11752	-1.0699	2.09929	38.9301	40
	hsa-miR-944	-2.3141	0.0263625	0.11752	-3.14418	8.84081	34.8236	37.9677
	hsa-miR-502-3p	-2.30822	0.0267221	0.11752	-5.80662	55.9716	30.5508	36.3574
	hsa-miR-23a	-2.30924	0.0266595	0.11752	-7.32693	160.555	28.5027	35.8296
	mmu-miR-96	2.30576	0.026874	0.117556	6.42215	0.0116612	38.8382	32.416
	hsa-miR-301b	-2.27944	0.0285477	0.123719	-5.92079	60.5807	29.5794	35.5002
	hsa-miR-532-3p	-2.27886	0.0285855	0.123719	-7.61821	196.476	23.5926	31.2108
	hsa-miR-579	-2.23915	0.03129	0.134712	-4.85629	28.9661	33.5773	38.4336
	hsa-miR-369-5p	-2.22647	0.0322009	0.137907	-0.940229	1.91883	39.0598	40
	hsa-miR-631	-2.22133	0.0325761	0.138788	-0.837181	1.78656	39.1628	40
	hsa-miR-342-5p	-2.20719	0.0336305	0.142538	-6.68656	103.004	32.1037	38.7902
	hsa-miR-450a	-2.19631	0.0344626	0.145311	-4.36406	20.5926	35.1726	39.5367
	hsa-miR-338-3p	-2.19307	0.0347133	0.145618	-3.78077	13.7443	33.7681	37.5489
	hsa-miR-99a#	2.184	0.0354252	0.147846	7.0785	0.00739878	35.3448	28.2663
	hsa-miR-27a#	-2.17506	0.0361398	0.150063	-5.7438	53.5867	22.3835	28.1273
	hsa-miR-331-5p	-2.17052	0.0365071	0.150822	-6.66687	101.608	29.4054	36.0723
	hsa-miR-339-3p	-2.15012	0.0381996	0.157022	-3.5377	11.6132	18.5846	22.1223
	hsa-miR-548c-5p	-2.14408	0.0387144	0.158342	-4.79657	27.7914	33.1268	37.9233
	hsa-miR-32	-2.13329	0.0396483	0.161355	-5.79918	55.6834	24.3159	30.1151
	hsa-miR-509-3-5p	-2.12839	0.0400792	0.162301	-1.46033	2.75171	38.5397	40
	hsa-miR-614	2.11642	0.0411497	0.165815	1.98601	0.252435	40	38.014
	hsa-miR-515-3p	2.10678	0.0420292	0.168438	3.30113	0.101452	40	36.6989
	hsa-miR-548b-5p	-2.10479	0.0422125	0.168438	-4.28544	19.5005	34.1084	38.3938
	hsa-miR-449b	-2.08991	0.0436087	0.173165	-2.82361	7.07933	35.0725	37.8962
	hsa-miR-576-3p	-2.08518	0.0440604	0.174113	-4.61454	24.4971	31.4061	36.0207
	hsa-miR-567	2.07866	0.044691	0.175756	1.53329	0.345489	40	38.4667
	hsa-miR-629	-2.0691	0.0456287	0.178585	-5.67722	51.1698	22.5701	28.2473
	hsa-miR-190	2.05782	0.046758	0.18185	5.32159	0.0250059	34.3667	29.0451
	hsa-miR-625#	-2.05634	0.0469075	0.18185	-8.0912	272.706	27.153	35.2442
	hsa-miR-328	-2.05001	0.0475537	0.181991	-5.10039	34.3061	23.5654	28.6657
	hsa-miR-337-3p	-2.05203	0.0473468	0.181991	-2.99907	7.99485	37.0009	40
	hsa-miR-519d	2.04945	0.0476113	0.181991	6.37546	0.0120447	38.9346	32.5591
	hsa-miR-452	2.04451	0.0481212	0.183084	6.2937	0.012747	32.7943	26.5006
	hsa-miR-27b	-2.02028	0.0506934	0.191978	-6.50586	90.8782	28.3718	34.8776
	hsa-miR-524	2.01294	0.0514947	0.192341	3.88272	0.067793	40	36.1173
	hsa-miR-942	-2.01463	0.05131	0.192341	-5.94961	61.8033	22.0443	27.9939
	hsa-miR-505	-2.01461	0.0513115	0.192341	-5.87623	58.7382	30.1439	36.0201
	hsa-miR-302d	-1.99903	0.0530466	0.194583	-0.81445	1.75863	39.1855	40
	hsa-miR-660	-1.9998	0.0529591	0.194583	-3.51362	11.421	20.3161	23.8297
	hsa-miR-211	-2.00393	0.0524949	0.194583	-3.97419	15.7163	36.0258	40
	hsa-miR-618	-2	0.0529365	0.194583	-4.89058	29.6627	33.9346	38.8251
	HSA-MIR-1303	1.98403	0.0547634	0.199095	4.69697	0.0385543	40	35.303
	hsa-miR-524-5p	-1.97153	0.0562323	0.201746	-2.46761	5.53125	37.5324	40
	rno-miR-7#	-1.973	0.0560573	0.201746	-6.53122	92.4899	17.5802	24.1114
	HSA-MIR-548J	-1.97161	0.0562228	0.201746	-3.85414	14.4614	36.1459	40
	hsa-miR-671-3p	-1.96648	0.0568349	0.202745	-4.89299	29.7122	30.3843	35.2772
	hsa-miR-484	1.94542	0.0594092	0.207678	8.85542	0.002159	29.7246	20.8692
	hsa-miR-140-3p	-1.94644	0.0592821	0.207678	-4.36214	20.5653	22.2193	26.5814
	hsa-miR-634	1.93763	0.0603867	0.210197	0.396993	0.75944	40	39.603
	hsa-miR-488	1.92799	0.0616158	0.211772	3.39724	0.0949138	40	36.6028
	hsa-miR-652	-1.93198	0.0611045	0.211772	-3.81065	14.0321	19.6811	23.4918
	hsa-miR-627	-1.92951	0.0614203	0.211772	-5.09305	34.1319	30.1952	35.2882
	hsa-miR-485-3p	-1.91837	0.0628632	0.212083	-3.46125	11.0139	36.5388	40
	hsa-miR-10a#	1.91953	0.0627118	0.212083	1.54077	0.343702	39.559	38.0182
	hsa-miR-181a-2#	-1.91808	0.0629015	0.212083	-5.78536	55.1526	25.5335	31.3189
	hsa-miR-497	1.9173	0.0630026	0.212083	5.84298	0.0174216	35.4981	29.6552
	hsa-miR-589	-1.92374	0.0621642	0.212083	-3.9947	15.9414	33.9951	37.9898
	hsa-miR-770-5p	-1.90496	0.0646384	0.216698	-2.90641	7.49749	37.0936	40
	HSA-MIR-1227	-1.89682	0.0657379	0.219484	-4.57604	23.852	28.629	33.205
	hsa-miR-449	-1.88915	0.0667874	0.221651	-2.4863	5.6034	34.622	37.1083
	hsa-miR-650	-1.88812	0.0669288	0.221651	-5.91678	60.4126	30.353	36.2698
	hsa-miR-340	-1.85997	0.0709128	0.233898	-3.46558	11.047	21.0259	24.4914
	hsa-miR-769-3p	-1.85544	0.0715727	0.235126	-1.32806	2.51064	38.6719	40
	hsa-miR-184	1.8437	0.0733072	0.239861	3.33356	0.0991972	39.5281	36.1946
	hsa-miR-641	-1.84143	0.0736468	0.240012	-1.13671	2.1988	38.8633	40
	hsa-miR-597	-1.83681	0.0743419	0.240882	-4.74352	26.7881	31.4071	36.1506
	hsa-miR-628-3p	-1.8338	0.074797	0.240882	-5.16252	35.8157	25.8875	31.05
	hsa-miR-141#	1.8302	0.0753456	0.241697	6.43787	0.0115347	36.2431	29.8053
	hsa-miR-26b	-1.82342	0.0763871	0.244081	-3.44133	10.8628	17.2645	20.7059
	hsa-miR-523	1.81174	0.0782093	0.248931	5.35389	0.0244523	39.3779	34.024
	hsa-miR-337-5p	-1.80634	0.0790653	0.25068	-3.40757	10.6116	36.5924	40
	hsa-miR-622	1.78954	0.0817771	0.258277	5.20759	0.027062	39.7535	34.5459
	hsa-miR-20b	-1.77594	0.0840296	0.26437	-4.35202	20.4216	19.9965	24.3486
	hsa-miR-30d	1.77094	0.0848695	0.26599	4.27124	0.0517878	23.0343	18.763
	hsa-miR-24-2#	-1.7591	0.0868906	0.271284	-4.97725	31.4992	28.6103	33.5875
	hsa-miR-30a-5p	1.73896	0.0904195	0.281229	4.53169	0.0432341	20.5965	16.0648
	hsa-miR-369-3p	-1.73103	0.0918415	0.284569	-3.96136	15.5772	35.4064	39.3678
	hsa-miR-604	1.72528	0.0928841	0.286714	4.41793	0.0467812	38.3277	33.9098
	HSA-MIR-338-5P	-1.71309	0.0951275	0.292535	-2.97156	7.84382	35.0422	38.0137
	hsa-miR-106a	1.70563	0.0965212	0.295709	6.60091	0.0103021	24.6214	18.0205
	hsa-miR-598	-1.69541	0.0984601	0.300524	-3.38772	10.4666	24.1301	27.5178
	hsa-miR-488	1.68806	0.0998746	0.302583	2.5376	0.172229	40	37.4624
	hsa-miR-30b	1.68469	0.100529	0.303443	5.95099	0.0161649	20.2235	14.2726
	hsa-miR-589	-1.67927	0.10159	0.305516	-5.06172	33.3987	28.2691	33.3308
	hsa-miR-100	1.67621	0.102192	0.306201	6.2285	0.0133363	33.5044	27.2759
	hsa-miR-200c#	1.66214	0.104998	0.312321	5.28514	0.0256456	39.0284	33.7433
	hsa-miR-152	1.6556	0.106324	0.315121	3.87965	0.0679375	25.4895	21.6098
	hsa-miR-128a	-1.65312	0.106832	0.315481	-4.64434	25.0084	26.4785	31.1228
	hsa-miR-422a	-1.63245	0.11113	0.325823	-3.8884	14.809	30.4631	34.3515
	hsa-miR-147b	-1.63359	0.110889	0.325823	-1.07939	2.11314	38.4707	39.5501
	hsa-miR-33a#	-1.61948	0.113901	0.331569	-4.12253	17.4183	27.3993	31.5219
	hsa-miR-491-3p	-1.62061	0.113657	0.331569	-1.05969	2.08448	38.9403	40
	hsa-miR-365	1.59952	0.118273	0.341096	6.59479	0.010346	32.779	26.1842
	hsa-miR-517#	-1.6012	0.117899	0.341096	-2.2048	4.61011	37.7952	40
	hsa-miR-34a	1.59884	0.118424	0.341096	4.18679	0.05491	29.861	25.6742
	hsa-miR-655	-1.58692	0.121104	0.346455	-2.61645	6.13237	37.3836	40
	hsa-miR-125b	1.5868	0.121132	0.346455	3.86755	0.0685095	27.6688	23.8012
	mmu-miR-129-3p	-1.55525	0.128462	0.363605	-2.94663	7.70948	37.0534	40
	HSA-MIR-144	-1.55616	0.128246	0.363605	-3.34526	10.163	36.6547	40
	hsa-miR-590-5p	-1.5584	0.127715	0.363605	-3.52004	11.4719	17.4169	20.937
	hsa-miR-744#	-1.54167	0.131728	0.371562	-4.27759	19.3947	30.2691	34.5467
	hsa-miR-452#	1.53896	0.132385	0.372134	2.08523	0.235659	39.6229	37.5376
	hsa-miR-19b-1#	-1.53633	0.133029	0.372664	-4.26283	19.1973	26.3595	30.6223
	hsa-miR-886-3p	-1.52777	0.135136	0.377273	-4.13911	17.6196	30.9924	35.1315
	hsa-miR-542-5p	-1.52015	0.137037	0.381281	-3.0337	8.18907	36.9663	40
	hsa-miR-22	1.51729	0.137754	0.381976	6.47014	0.0112796	30.631	24.1609
	hsa-miR-548c	-1.50881	0.139902	0.38662	-1.89902	3.7296	38.101	40
	hsa-miR-551a	-1.50047	0.142041	0.391211	-2.80078	6.96818	37.1992	40
	hsa-miR-210	1.49352	0.143844	0.393526	3.44181	0.0920263	25.4987	22.0569
	hsa-miR-145#	-1.49433	0.143631	0.393526	-2.66014	6.32093	36.3659	39.026
	hsa-miR-381	-1.48469	0.146159	0.398527	-3.32988	10.0552	36.3825	39.7124
	hsa-miR-453	-1.40601	0.168126	0.407443	-0.62924	1.54675	39.3708	40
	HSA-MIR-1183	1.40523	0.168357	0.407443	0.61829	0.651442	40	39.3817
	hsa-miR-181a	1.45078	0.155328	0.407443	5.60507	0.020545	30.0218	24.4167
	hsa-miR-326	-1.45549	0.154028	0.407443	-3.13571	8.78905	33.9057	37.0414
	hsa-miR-345	-1.43425	0.159961	0.407443	-2.72337	6.60413	18.952	21.6754
	hsa-miR-520a	1.42703	0.162019	0.407443	2.54464	0.171391	40	37.4554
	hsa-miR-455-3p	-1.42558	0.162433	0.407443	-1.78431	3.44454	38.2157	40
	hsa-miR-518b	1.42255	0.163306	0.407443	3.0798	0.118273	39.9332	36.8534
	hsa-miR-502	-1.46701	0.150884	0.407443	-3.85123	14.4323	31.5817	35.4329
	hsa-miR-525	-1.42408	0.162864	0.407443	-1.44311	2.71906	38.5569	40
	hsa-miR-518e	1.40658	0.167957	0.407443	4.2555	0.0523559	38.4382	34.1827
	hsa-miR-588	1.4116	0.166483	0.407443	0.728512	0.603526	40	39.2715
	hsa-miR-937	1.42059	0.163869	0.407443	1.07276	0.47541	40	38.9272
	hsa-miR-518a-3p	1.43835	0.158803	0.407443	3.31855	0.100234	39.0556	35.737
	hsa-miR-544	-1.41979	0.164101	0.407443	-1.02132	2.02977	38.9787	40
	HSA-MIR-520D-3P	1.47004	0.150065	0.407443	4.52941	0.0433022	39.2421	34.7127
	hsa-miR-518e#	-1.40722	0.16777	0.407443	-0.647345	1.56628	39.3527	40
	hsa-miR-126	-1.43186	0.160639	0.407443	-5.83588	57.1182	30.7923	36.6282
	hsa-miR-384	-1.42566	0.162412	0.407443	-1.80799	3.50154	38.192	40
	hsa-miR-30b#	1.42383	0.162937	0.407443	1.4021	0.378379	40	38.5979
	hsa-miR-220c	-1.42675	0.162099	0.407443	-2.32345	5.00526	37.6766	40
	hsa-miR-489	-1.45249	0.154857	0.407443	-2.52021	5.73665	35.9579	38.4781
	hsa-miR-105	-1.42617	0.162266	0.407443	-2.00168	4.00465	37.9983	40
	hsa-miR-32#	1.42545	0.162472	0.407443	1.74289	0.298771	40	38.2571
	hsa-miR-298	-1.41523	0.165425	0.407443	-0.824183	1.77053	39.1758	40
	hsa-miR-214#	1.42496	0.162612	0.407443	1.61543	0.326369	40	38.3846
	hsa-miR-654	-1.44976	0.155612	0.407443	-1.92551	3.7987	38.0745	40
	hsa-miR-106b	-1.45954	0.152918	0.407443	-2.88218	7.37265	18.2033	21.0854
	hsa-miR-872	-1.41273	0.166153	0.407443	-0.754779	1.68737	39.2452	40
	hsa-miR-873	-1.42327	0.163097	0.407443	-1.32433	2.50416	38.6757	40
	hsa-miR-92a	-1.42742	0.161906	0.407443	-2.77451	6.84246	17.874	20.6486
	HSA-MIR-1224-3P	-1.41223	0.166299	0.407443	-0.742838	1.67346	39.2572	40
	hsa-miR-924	1.40783	0.167591	0.407443	0.657067	0.634166	40	39.3429
	hsa-miR-556-5p	-1.41993	0.164061	0.407443	-1.02956	2.04141	38.9704	40
	hsa-miR-515-5p	1.40601	0.168126	0.407443	0.62924	0.646517	40	39.3708
	HSA-MIR-1291	1.43981	0.158391	0.407443	4.25359	0.0524255	33.7441	29.4905
	hsa-miR-18b#	1.40117	0.169558	0.407936	0.569164	0.674007	40	39.4308
	hsa-miR-34b	-1.40268	0.169109	0.407936	-3.38619	10.4555	36.6138	40
	hsa-miR-221#	-1.39889	0.170235	0.408364	-2.50317	5.66931	36.0217	38.5249
	hsa-miR-576-5p	1.38788	0.173537	0.413857	0.463348	0.725301	40	39.5367
	hsa-miR-182#	1.38278	0.175082	0.416328	3.17304	0.110871	39.6483	36.4752
	hsa-miR-15a	-1.36873	0.179396	0.425352	-3.49515	11.2757	21.3994	24.8945
	hsa-miR-17#	1.362	0.181494	0.42908	3.85179	0.0692622	39.4782	35.6264
	HSA-MIR-1244	1.3571	0.183032	0.43147	2.96962	0.12766	33.7702	30.8006
	HSA-MIR-1226#	1.35306	0.184306	0.433224	2.60035	0.164898	37.5756	34.9753
	hsa-miR-363#	-1.3482	0.18585	0.435603	-2.30909	4.9557	37.6909	40
	hsa-miR-20a#	-1.34086	0.1882	0.438596	-4.34624	20.3399	24.6511	28.9973
	hsa-miR-186	-1.33671	0.189538	0.44046	-2.71732	6.5765	14.9925	17.7099
	hsa-miR-555	1.33286	0.190788	0.44211	0.292724	0.816359	40	39.7073
	HSA-MIR-1285	1.32915	0.191995	0.44365	3.60707	0.0820659	39.1018	35.4947
	hsa-miR-376a#	-1.31956	0.195148	0.445898	-2.80869	7.00647	37.1913	40
	hsa-miR-213	-1.321	0.194675	0.445898	-4.28646	19.5144	28.7919	33.0784
	hsa-miR-769-5p	-1.32228	0.19425	0.445898	-4.29327	19.6067	26.7591	31.0524
	HSA-MIR-1267	1.32221	0.194274	0.445898	2.62782	0.161789	40	37.3722
	hsa-miR-25#	-1.31716	0.195945	0.446472	-2.55472	5.87552	35.1568	37.7115
	mmu-miR-93	-1.31364	0.197113	0.446995	-2.97692	7.87303	18.7439	21.7208
	hsa-miR-340#	-1.31318	0.197268	0.446995	-3.89324	14.8587	24.3299	28.2232
	hsa-miR-423-5p	-1.30951	0.198495	0.448533	-3.71369	13.1199	26.7139	30.4276
	hsa-miR-26a-2#	-1.30289	0.200722	0.452315	-1.96751	3.91092	36.9379	38.9054
	hsa-miR-888	-1.29842	0.202236	0.454477	-1.29706	2.45727	37.5601	38.8571
	hsa-miR-638	1.29435	0.203626	0.455098	3.14535	0.11302	39.4344	36.289
	hsa-miR-876-3p	-1.29501	0.203399	0.455098	-1.7868	3.45048	38.2132	40
	hsa-miR-943	1.28795	0.205819	0.458088	1.42166	0.373281	38.1523	36.7306
	HSA-MIR-1255A	-1.28718	0.206084	0.458088	-0.234483	1.17649	39.7655	40
	hsa-miR-651	-1.28504	0.206823	0.458485	-2.39029	5.24262	36.1785	38.5688
	HSA-MIR-1184	1.27846	0.209106	0.462294	1.05777	0.480374	39.8868	38.829
	hsa-miR-361	-1.27525	0.210229	0.463524	-4.47954	22.3087	28.3373	32.8168
	hsa-miR-148a#	1.25393	0.217792	0.478908	3.21525	0.107675	37.3775	34.1622
	hsa-miR-149	-1.25068	0.218962	0.480191	-2.39755	5.26907	33.8497	36.2473
	hsa-miR-125a-3p	1.24556	0.220816	0.481672	2.34345	0.197039	34.8022	32.4587
	hsa-miR-582-3p	-1.24565	0.220782	0.481672	-3.01674	8.09336	36.9833	40
	mmu-miR-374-5p	-1.23593	0.22433	0.488036	-2.94092	7.67899	18.4174	21.3584
	hsa-miR-151-3p	-1.23114	0.226097	0.489645	-2.82525	7.08737	18.3449	21.1701
	HSA-MIR-590-3P	-1.23068	0.226266	0.489645	-2.71171	6.55099	19.6816	22.3933
	hsa-miR-181c#	-1.22578	0.228083	0.490978	-3.54548	11.6761	33.2648	36.8103
	hsa-let-7i#	-1.22679	0.227708	0.490978	-2.73654	6.6647	31.0428	33.7793
	hsa-miR-483-3p	-1.22197	0.229503	0.49274	-0.186374	1.1379	39.8136	40
	hsa-miR-450b-3p	-1.2168	0.231441	0.4956	-0.183483	1.13562	39.8165	40
	hsa-miR-192#	-1.21289	0.232916	0.496548	-2.68822	6.44517	32.4816	35.1698
	hsa-miR-624	-1.21241	0.233098	0.496548	-2.37645	5.19258	36.5052	38.8816
	hsa-miR-551b#	-1.2037	0.236406	0.498402	-0.176576	1.1302	39.8234	40
	hsa-miR-192	-1.20555	0.235699	0.498402	-2.69097	6.45748	22.5404	25.2314
	hsa-miR-29c	-1.20472	0.236019	0.498402	-2.13806	4.40169	17.0855	19.2236
	hsa-miR-871	-1.2037	0.236406	0.498402	-0.176576	1.1302	39.8234	40
	hsa-miR-21#	-1.2014	0.237286	0.498971	-3.06547	8.37139	33.0609	36.1264
	hsa-miR-744	-1.19584	0.239421	0.501092	-2.99779	7.98774	21.4624	24.4602
	HSA-MIR-1248	1.19559	0.23952	0.501092	1.93387	0.261727	36.546	34.6121
	hsa-miR-636	-1.19048	0.241496	0.50138	-2.86923	7.30674	31.9005	34.7697
	HSA-MIR-1178	1.19294	0.240542	0.50138	2.27734	0.206278	40	37.7227
	hsa-miR-142-3p	1.1919	0.240946	0.50138	4.58049	0.0417962	27.0475	22.467
	hsa-miR-146b	1.18476	0.243724	0.504724	6.66109	0.00988127	32.7921	26.131
	hsa-miR-127-5p	-1.16993	0.249567	0.51552	-0.663929	1.58439	39.3361	40
	hsa-miR-548a	-1.16591	0.251168	0.517521	-2.83954	7.15793	36.5948	39.4344
	hsa-miR-518f	1.15235	0.256624	0.527434	3.41333	0.0938613	38.1113	34.698
	hsa-miR-335#	1.13806	0.262466	0.538087	4.04208	0.0607033	28.987	24.9449
	hsa-miR-372	1.1356	0.26348	0.538816	1.48427	0.357428	38.9856	37.5013
	hsa-miR-146b-3p	1.13152	0.265171	0.540922	2.20672	0.216627	28.0131	25.8064
	hsa-miR-216b	-1.12988	0.265853	0.540964	-1.51134	2.85074	38.1272	39.6386
	hsa-miR-199b	-1.12709	0.267016	0.541982	-2.02608	4.07297	37.9739	40
	hsa-miR-34a#	1.12056	0.26975	0.546176	4.14025	0.0567102	30.3884	26.2482
	hsa-miR-125a-5p	1.11585	0.271736	0.54884	3.8047	0.0715603	26.858	23.0533
	hsa-miR-455	1.10675	0.275599	0.552548	2.05586	0.240505	35.9996	33.9437
	mmu-miR-496	-1.10784	0.275133	0.552548	-1.85827	3.62572	38.1417	40
	hsa-miR-10b	-1.10446	0.276577	0.553154	-1.6408	3.11838	37.4816	39.1224
	hsa-miR-101	-1.09586	0.280274	0.559182	-2.7415	6.68765	23.3969	26.1384
	hsa-miR-494	-1.09245	0.281751	0.560759	-3.80019	13.9306	32.9402	36.7404
	HSA-MIR-1276	1.088	0.283684	0.561873	2.32352	0.19978	38.7525	36.429
	hsa-miR-188-3p	-1.08873	0.283366	0.561873	-1.35345	2.55522	38.2686	39.6221
	hsa-miR-554	1.08106	0.286718	0.566511	1.52879	0.346569	39.4459	37.9171
	hsa-miR-99b#	1.07777	0.288166	0.567999	3.25622	0.10466	28.6109	25.3547
	hsa-miR-18a	-1.07083	0.291232	0.572663	-2.52033	5.73712	22.3896	24.91
	hsa-miR-15b	-1.06706	0.292909	0.574578	-2.94715	7.71227	19.414	22.3611
	hsa-miR-374	-1.06166	0.295323	0.57655	-1.99462	3.98512	16.6504	18.645
	hsa-miR-506	-1.06249	0.294952	0.57655	-3.44404	10.8833	36.556	40
	hsa-miR-28-3p	1.05637	0.297699	0.579804	3.5218	0.0870625	24.593	21.0712
	ath-miR159a	1.04867	0.301181	0.583806	0.881533	0.54279	39.7195	38.8379
	hsa-miR-581	-1.04951	0.300801	0.583806	-0.122198	1.08839	39.8778	40
	hsa-miR-553	-1.02922	0.310106	0.599685	-1.5788	2.98722	37.6495	39.2283
	hsa-miR-492	1.02387	0.312593	0.60165	1.79188	0.288795	40	38.2081
	HSA-MIR-1264	1.024	0.312533	0.60165	2.28643	0.204982	40	37.7136
	hsa-miR-580	-1.01988	0.314458	0.602991	-0.913917	1.88415	37.7386	38.6525
	hsa-miR-613	1.01922	0.314764	0.602991	0.83569	0.560315	39.7073	38.8716
	HSA-MIR-1243	1.00748	0.320296	0.612154	3.0404	0.121549	40	36.9596
	hsa-miR-147	-1.00225	0.322779	0.615463	-0.819169	1.76439	39.1808	40
	hsa-miR-331	-0.995433	0.326039	0.620233	-1.83874	3.57697	18.2055	20.0442
	hsa-miR-101#	-0.987322	0.329945	0.620448	-2.13558	4.39413	36.5311	38.6667
	hsa-miR-18b	0.989557	0.328866	0.620448	2.18775	0.219493	38.1539	35.9662
	hsa-miR-103	-0.987876	0.329677	0.620448	-2.19021	4.56371	19.6698	21.86
	HSA-MIR-1236	0.991543	0.327908	0.620448	2.04713	0.241964	40	37.9529
	hsa-miR-628-5p	-0.9925	0.327448	0.620448	-2.43478	5.40681	21.381	23.8158
	hsa-miR-148b	-0.984142	0.331485	0.621914	-2.89834	7.45567	25.7765	28.6748
	ath-miR159a	-0.971403	0.337702	0.630686	-1.93282	3.818	38.0672	40
	hsa-miR-330-5p	-0.972259	0.337282	0.630686	-2.38797	5.23419	37.2569	39.6448
	hsa-miR-21	0.965361	0.340678	0.634605	2.87527	0.136288	21.5362	18.6609
	hsa-miR-130b#	-0.963997	0.341352	0.634605	-3.06142	8.34797	35.5332	38.5947
	hsa-miR-708	0.961155	0.34276	0.635777	2.33309	0.198458	31.9231	29.59
	hsa-miR-374b#	0.954606	0.346018	0.636988	0.602526	0.6586	39.3666	38.7641
	HSA-MIR-1255B	0.953586	0.346528	0.636988	1.38641	0.382514	38.7225	37.3361
	hsa-miR-935	-0.954286	0.346178	0.636988	-1.77	3.41055	38.23	40
	hsa-miR-148b#	-0.946221	0.35022	0.640894	-2.87253	7.3235	28.771	31.6436
	hsa-miR-339-5p	-0.947439	0.349608	0.640894	-2.69675	6.48341	22.052	24.7488
	hsa-miR-649	-0.943286	0.351699	0.642165	-0.443795	1.36018	39.3655	39.8093
	hsa-miR-196b	-0.939923	0.353398	0.64383	-1.52853	2.88491	22.9995	24.5281
	hsa-miR-132#	0.929174	0.358866	0.652338	2.1063	0.232242	39.6917	37.5854
	hsa-miR-18a#	-0.916983	0.365134	0.662261	-1.90609	3.74792	33.3625	35.2686
	HSA-MIR-320B	0.91312	0.367135	0.664417	2.75743	0.147887	33.8098	31.0524
	hsa-miR-639	0.875537	0.386972	0.697232	1.63196	0.322649	37.6786	36.0466
	hsa-miR-99b	0.876614	0.386394	0.697232	2.32976	0.198918	24.0912	21.7615
	HSA-MIR-1204	-0.870827	0.389505	0.700254	-2.47132	5.54552	37.5287	40
	hsa-miR-30c-1#	-0.855715	0.397704	0.711042	-1.14181	2.20658	38.2108	39.3527
	hsa-miR-875-5p	-0.854964	0.398114	0.711042	-1.55019	2.92856	38.4498	40
	hsa-miR-208	-0.848514	0.401648	0.715791	-1.84125	3.58321	38.1587	40
	hsa-miR-653	-0.842699	0.404852	0.718022	-1.80799	3.50154	38.192	40
	hsa-miR-519e#	0.83671	0.408167	0.718022	1.83681	0.279939	40	38.1632
	HSA-MIR-1203	-0.844411	0.403907	0.718022	-2.08775	4.25085	37.9123	40
	hsa-miR-518d-5p	0.836832	0.408099	0.718022	1.38452	0.383017	40	38.6155
	hsa-miR-505#	-0.839843	0.40643	0.718022	-2.1466	4.42785	30.9999	33.1465
	hsa-miR-552	-0.838463	0.407195	0.718022	-1.89565	3.72088	38.1044	40
	hsa-miR-30c	0.823415	0.415587	0.729507	2.65202	0.159097	18.9548	16.3028
	mmu-let-7d#	-0.820409	0.417276	0.730904	-2.03668	4.103	35.3743	37.411
	hsa-miR-516-3p	0.81332	0.421276	0.736333	1.50975	0.351171	39.55	38.0403
	HSA-MIR-1201	-0.80603	0.425414	0.73883	-2.02529	4.07074	33.5043	35.5296
	mmu-miR-153	-0.80709	0.42481	0.73883	-0.63664	1.5547	39.0437	39.6804
	hsa-miR-20b#	-0.808539	0.423987	0.73883	-2.01088	4.03027	37.9891	40
	hsa-miR-135b#	0.798777	0.429555	0.742867	1.45536	0.364664	40	38.5446
	hsa-miR-194	-0.800261	0.428706	0.742867	-2.37427	5.18472	24.9764	27.3507
	hsa-miR-521	0.793041	0.432847	0.746981	1.81436	0.28433	40	38.1856
	HSA-MIR-1301	-0.787977	0.435766	0.750436	-2.56299	5.90929	37.437	40
	ath-miR159a	0.786138	0.436829	0.750686	2.12133	0.229834	40	37.8787
	hsa-miR-520g	-0.779505	0.440677	0.75571	-1.60478	3.04149	38.3952	40
	hsa-miR-383	0.776687	0.442317	0.756936	0.70685	0.612656	39.2198	38.5129
	HSA-MIR-1269	0.772642	0.444679	0.759388	1.66154	0.316101	39.8805	38.2189
	hsa-miR-374a#	-0.76775	0.447544	0.76269	-1.41256	2.66209	32.6992	34.1117
	HSA-MIR-1256	-0.762717	0.450503	0.766137	-1.36471	2.57524	38.4853	39.8501
	hsa-miR-342-3p	0.75739	0.453648	0.769884	3.60798	0.0820143	30.5118	26.9038
	HSA-MIR-1262	-0.755087	0.455012	0.7706	-1.31981	2.49634	38.3978	39.7176
	hsa-miR-136	-0.749583	0.458281	0.774532	-1.75859	3.38368	38.2414	40
	hsa-miR-382	-0.744236	0.461469	0.778313	-0.946374	1.92702	38.5358	39.4821
	hsa-miR-27b#	-0.733788	0.467737	0.785644	-2.02339	4.06539	31.3735	33.3969
	hsa-miR-324-3p	-0.733994	0.467613	0.785644	-1.64149	3.11989	22.9278	24.5693
	hsa-miR-26a	-0.727911	0.471284	0.78998	-1.6467	3.13118	17.0787	18.7254
	hsa-let-7c#	0.717204	0.477785	0.79924	0.176576	0.8848	40	39.8234
	hsa-miR-603	0.708171	0.48331	0.806831	1.04086	0.486036	39.6328	38.5919
	hsa-miR-377#	0.702835	0.48659	0.809006	0.770088	0.586382	39.7042	38.9341
	hsa-miR-516b	-0.70294	0.486526	0.809006	-1.71634	3.28602	38.1212	39.8375
	HSA-MIR-548M	-0.69257	0.492936	0.817893	-1.46822	2.7668	38.5318	40
	hsa-miR-19a	0.688659	0.495366	0.820261	2.09003	0.234876	21.6697	19.5796
	HSA-MIR-1179	-0.681525	0.499815	0.821634	-0.983133	1.97675	34.9427	35.9259
	hsa-miR-23b	0.681078	0.500094	0.821634	1.21301	0.431368	39.1544	37.9414
	HSA-MIR-720	0.681127	0.500064	0.821634	2.38784	0.191068	19.6094	17.2216
	HSA-MIR-1274B	0.680889	0.500212	0.821634	2.33047	0.198819	19.4607	17.1302
	HSA-MIR-1249	-0.677047	0.502618	0.822284	-1.44311	2.71906	38.5569	40
	ath-miR159a	-0.677252	0.50249	0.822284	-1.07276	2.10345	38.9272	40
	hsa-miR-545	-0.672873	0.50524	0.824923	-1.82051	3.53205	32.8549	34.6754
	hsa-miR-922	0.669461	0.507389	0.826781	1.6915	0.309604	38.5499	36.8584
	hsa-miR-216a	-0.667559	0.508588	0.827088	-1.42314	2.68168	38.2686	39.6917
	hsa-miR-181c	0.665033	0.510184	0.828037	1.60754	0.328158	32.0011	30.3936
	hsa-miR-938	-0.660825	0.512848	0.830713	-0.884369	1.84596	37.3741	38.2584
	HSA-MIR-1283	0.63622	0.528578	0.851135	0.985171	0.505166	40	39.0148
	hsa-miR-615-5p	-0.637856	0.527525	0.851135	-1.01459	2.02032	38.9854	40
	dme-miR-7	-0.637527	0.527736	0.851135	-1.70025	3.24957	32.5987	34.2989
	hsa-miR-454#	-0.627078	0.534488	0.857276	-1.155	2.22684	36.0296	37.1846
	hsa-miR-330	-0.62816	0.533786	0.857276	-2.13816	4.40202	29.4491	31.5873
	hsa-miR-378	-0.619632	0.539325	0.860123	-1.94705	3.85587	22.9121	24.8592
	hsa-miR-571	-0.619491	0.539417	0.860123	-0.865352	1.82178	39.1346	40
	hsa-miR-564	-0.621208	0.5383	0.860123	-1.76609	3.40131	35.7925	37.5586
	HSA-MIR-1247	0.613129	0.54357	0.863965	0.416036	0.749481	40	39.584
	hsa-miR-212	-0.612565	0.543939	0.863965	-2.04579	4.12898	29.6893	31.7351
	hsa-miR-28	-0.602055	0.550836	0.869854	-1.43648	2.70659	21.3578	22.7942
	hsa-miR-616	-0.603012	0.550207	0.869854	-1.43534	2.70447	34.5662	36.0015
	hsa-miR-508-5p	-0.598551	0.553146	0.870142	-1.30526	2.47128	38.6947	40
	hsa-miR-500	-0.599349	0.55262	0.870142	-1.47099	2.77213	36.3967	37.8677
	hsa-let-7g	-0.593875	0.556236	0.873322	-1.23374	2.35176	17.1214	18.3551
	hsa-miR-324-5p	-0.586126	0.561376	0.879704	-2.02441	4.06825	28.0056	30.03
	hsa-let-7a	0.563022	0.576841	0.90221	1.77108	0.29299	22.7127	20.9416
	hsa-miR-149#	-0.560844	0.57831	0.902781	-1.4021	2.64286	38.5979	40
	hsa-miR-155#	0.556129	0.581496	0.906026	0.571838	0.672759	39.1741	38.6022
	hsa-miR-214	-0.550013	0.58564	0.9104	-1.16108	2.23625	36.4835	37.6446
	hsa-miR-122	-0.548704	0.586529	0.9104	-1.12083	2.17472	38.8792	40
	HSA-MIR-765	0.544612	0.589312	0.912949	0.731814	0.602146	40	39.2682
	hsa-miR-25	-0.54301	0.590404	0.912949	-1.44512	2.72285	23.0807	24.5259
	mmu-miR-124a	0.532477	0.597603	0.922338	1.73734	0.299923	31.7477	30.0104
	hsa-miR-34b	-0.5232	0.603978	0.928832	-0.80435	1.74636	39.1957	40
	hsa-miR-767-3p	0.5213	0.605287	0.928832	0.880393	0.543219	40	39.1196
	hsa-miR-550	-0.521052	0.605458	0.928832	-1.24447	2.36932	36.5682	37.8126
	hsa-miR-621	0.519756	0.606353	0.928832	1.07276	0.47541	40	38.9272
	hsa-miR-7-2#	-0.511501	0.612062	0.935825	-1.45309	2.73794	34.8036	36.2567
	hsa-miR-575	-0.503554	0.617582	0.942504	-1.20658	2.30789	38.7934	40
	hsa-miR-220	-0.501281	0.619165	0.942965	-0.948829	1.9303	39.0512	40
	HSA-MIR-1288	-0.498158	0.621342	0.942965	-1.40535	2.64882	38.5947	40
	hsa-miR-616	-0.498518	0.621092	0.942965	-1.3306	2.51507	33.6814	35.012
	hsa-miR-630	0.490522	0.626682	0.949308	0.340295	0.78988	39.8994	39.5592
	hsa-miR-486-3p	0.484776	0.630714	0.953649	0.352143	0.78342	39.5309	39.1788
	HSA-MIR-548E	-0.466289	0.643762	0.966234	-0.838765	1.78852	37.599	38.4377
	HSA-MIR-1278	0.457392	0.650083	0.97038	0.988907	0.503859	39.4046	38.4157
	hsa-miR-921	-0.4593	0.648726	0.97038	-0.751229	1.68323	39.2488	40
	hsa-miR-593	-0.458441	0.649337	0.97038	-0.8501	1.80263	39.1499	40
	hsa-miR-132	-0.448428	0.656479	0.978142	-1.64351	3.12424	24.6391	26.2826
	hsa-miR-133b	-0.444036	0.659622	0.981038	-0.819169	1.76439	39.1808	40
	hsa-miR-550	-0.44142	0.661497	0.982041	-0.423715	1.34138	38.5905	39.0143
	hsa-miR-200c	0.434417	0.666527	0.98593	2.01166	0.247987	22.6482	20.6365
	HSA-MIR-1180	0.431579	0.66857	0.987167	0.539852	0.687841	37.4211	36.8812
	hsa-miR-20a	0.429314	0.670203	0.987795	1.11304	0.462319	17.7673	16.6542
	HSA-MIR-548K	-0.422432	0.675173	0.993329	-1.05298	2.07481	35.5522	36.6051
	hsa-miR-29a	-0.128073	0.89879	1	-0.335588	1.26189	18.1357	18.4713
	hsa-miR-380-3p	1.18687e-14	1	1	2.13163e-14	1	40	40
	hsa-miR-299-3p	2.69883e-13	1	1	2.13163e-14	1	40	40
	hsa-miR-320	-0.0632272	0.949928	1	-0.149798	1.10941	17.686	17.8358
	hsa-miR-377	1.15591e-14	1	1	2.13163e-14	1	40	40
	hsa-miR-378	-0.364174	0.717817	1	-0.839917	1.78995	35.5136	36.3535
	hsa-miR-29a#	-0.0594323	0.95293	1	-0.148614	1.1085	30.8588	31.0074
	hsa-miR-30d#	-0.342258	0.734108	1	-1.00761	2.01058	29.5197	30.5273
	hsa-miR-30e-3p	0.236831	0.814104	1	0.772288	0.585488	22.7428	21.9705
	hsa-let-7f-2#	-0.375866	0.709179	1	-0.65336	1.57283	39.3466	40
	hsa-miR-23b#	2.69883e-13	1	1	2.13163e-14	1	40	40
	hsa-miR-485-5p	2.69883e-13	1	1	2.13163e-14	1	40	40
	hsa-miR-302b	-0.135383	0.893049	1	-0.275417	1.21034	39.08	39.3554
	hsa-miR-299-5p	-0.189143	0.851022	1	-0.409545	1.32827	39.5905	40
	hsa-miR-483-5p	0.330172	0.743146	1	0.912148	0.531393	39.0761	38.164
	hsa-let-7f	0.148955	0.882404	1	0.52546	0.694738	26.5237	25.9982
	hsa-let-7e	0.193474	0.847654	1	0.704952	0.613463	18.7002	17.9953
	hsa-miR-490	1.31388e-14	1	1	2.13163e-14	1	40	40
	hsa-miR-302b#	2.69883e-13	1	1	2.13163e-14	1	40	40
	hsa-miR-30c-2#	1.35122e-14	1	1	2.13163e-14	1	40	40
	hsa-miR-431#	2.69883e-13	1	1	2.13163e-14	1	40	40
	hsa-miR-100#	-0.206511	0.837532	1	-0.45786	1.3735	39.5421	40
	HSA-MIR-1182	2.69883e-13	1	1	2.13163e-14	1	40	40
	hsa-let-7a#	2.69883e-13	1	1	2.13163e-14	1	40	40
	hsa-miR-22#	0.414184	0.681148	1	1.3707	0.386703	28.1473	26.7766
	hsa-miR-376b	-0.408341	0.685395	1	-0.718983	1.64602	39.281	40
	hsa-miR-412	9.56651e-15	1	1	2.13163e-14	1	40	40
	hsa-miR-302c	-0.00229774	0.998179	1	-0.00402381	1.00279	39.3739	39.3779
	hsa-miR-219	0.038228	0.969713	1	0.0878298	0.940937	37.0842	36.9963
	hsa-miR-674	3.2565e-14	1	1	2.13163e-14	1	40	40
	hsa-miR-672	1.10446e-14	1	1	2.13163e-14	1	40	40
	hsa-miR-302c#	6.02278e-14	1	1	2.13163e-14	1	40	40
	hsa-miR-218-2#	2.69883e-13	1	1	2.13163e-14	1	40	40
	hsa-miR-302d#	2.69883e-13	1	1	2.13163e-14	1	40	40
	hsa-miR-23a#	-0.0687269	0.94558	1	-0.0383786	1.02696	39.4489	39.4873
	hsa-miR-105#	1.30896e-14	1	1	2.13163e-14	1	40	40
	hsa-miR-708#	1.30896e-14	1	1	2.13163e-14	1	40	40
	hsa-miR-204	-0.3252	0.746875	1	-1.01808	2.02522	35.9758	36.9939
	ath-miR159a	8.44499e-15	1	1	2.13163e-14	1	40	40
	hsa-miR-154	1.25987e-14	1	1	2.13163e-14	1	40	40
	ath-miR159a	1.45739e-14	1	1	2.84217e-14	1	40	40
	hsa-miR-887	2.69883e-13	1	1	2.13163e-14	1	40	40
	hsa-miR-891a	0.0303699	0.975936	1	0.0501083	0.965864	36.7908	36.7407
	HSA-MIR-1260	-0.00852362	0.993245	1	-0.0316143	1.02216	25.7533	25.7849
	ath-miR159a	1.06169e-14	1	1	2.13163e-14	1	40	40
	HSA-MIR-1250	7.13431e-14	1	1	2.13163e-14	1	40	40
	HSA-MIR-1205	2.69883e-13	1	1	2.13163e-14	1	40	40
	ath-miR159a	8.88709e-15	1	1	2.13163e-14	1	40	40
	hsa-miR-661	-0.307547	0.760165	1	-0.808679	1.75161	39.1913	40
	hsa-miR-130b	-0.288744	0.774401	1	-0.925076	1.89878	26.2971	27.2222
	hsa-miR-642	-0.301928	0.76441	1	-0.964448	1.95132	33.1833	34.1477
	hsa-miR-891b	1.04686e-14	1	1	2.13163e-14	1	40	40
	HSA-MIR-1233	-0.1841	0.854948	1	-0.656645	1.57641	30.7617	31.4184
	HSA-MIR-1263	2.51478e-14	1	1	2.13163e-14	1	40	40
	HSA-MIR-1206	1.55529e-14	1	1	2.13163e-14	1	40	40
	hsa-miR-647	2.33167e-13	1	1	2.13163e-14	1	40	40
	hsa-miR-662	1.00564e-14	1	1	2.13163e-14	1	40	40
	hsa-miR-659	-0.158599	0.874854	1	-0.35172	1.27608	37.5306	37.8824
	hsa-miR-675	1.11494e-14	1	1	2.13163e-14	1	40	40
	hsa-miR-129	2.69883e-13	1	1	2.13163e-14	1	40	40
	hsa-miR-875-3p	1.77039e-14	1	1	2.13163e-14	1	40	40
	hsa-miR-892a	3.52568e-14	1	1	2.13163e-14	1	40	40
	HSA-MIR-1245	2.69883e-13	1	1	2.13163e-14	1	40	40
	hsa-miR-637	1.46656e-14	1	1	2.13163e-14	1	40	40
	HSA-MIR-1238	9.59217e-15	1	1	2.13163e-14	1	40	40
	hsa-miR-644	1.13375e-14	1	1	2.13163e-14	1	40	40
	hsa-miR-939	-0.0690326	0.945338	1	-0.239257	1.18038	25.0356	25.2748
	hsa-miR-549	7.87686e-15	1	1	2.13163e-14	1	40	40
	hsa-miR-208b	1.59196e-14	1	1	2.13163e-14	1	40	40
	hsa-miR-559	0.347931	0.729878	1	0.459583	0.727196	40	39.5404
	HSA-MIR-1324	2.69883e-13	1	1	2.13163e-14	1	40	40
	hsa-miR-92b#	0.409251	0.684732	1	0.622095	0.649727	40	39.3779
	hsa-miR-558	3.48754e-14	1	1	2.13163e-14	1	40	40
	hsa-miR-130a#	5.30567e-14	1	1	2.13163e-14	1	40	40
	hsa-let-7d	-0.0449819	0.964365	1	-0.0862238	1.06159	21.899	21.9853
	hsa-miR-217	1.21161e-14	1	1	2.13163e-14	1	40	40
	hsa-miR-197	-0.0853471	0.932449	1	-0.322813	1.25077	32.9191	33.2419
	hsa-miR-193b	-0.319905	0.750853	1	-0.956967	1.94122	18.9968	19.9538
	hsa-miR-195#	1.58187e-14	1	1	2.13163e-14	1	40	40
	hsa-miR-645	-0.126413	0.900095	1	-0.186186	1.13775	39.2037	39.3899
	hsa-miR-138-2#	1.65147e-14	1	1	2.13163e-14	1	40	40
	hsa-miR-569	1.11291e-14	1	1	2.13163e-14	1	40	40
	hsa-miR-33b	-0.158097	0.875247	1	-0.223224	1.16734	39.7768	40
	hsa-miR-19a#	0.124369	0.901701	1	0.215974	0.860965	39.536	39.32
	hsa-miR-361-3p	-0.238869	0.812535	1	-0.741181	1.67154	31.8059	32.547
	HSA-MIR-1296	-0.33138	0.742241	1	-0.371205	1.29343	39.6288	40
	HSA-MIR-1305	1.23177e-14	1	1	2.13163e-14	1	40	40
	HSA-MIR-1826	1.52828e-14	1	1	2.13163e-14	1	40	40
	HSA-MIR-1304	1.36821e-14	1	1	2.13163e-14	1	40	40
	HSA-MIR-1259	1.82716e-14	1	1	2.13163e-14	1	40	40
	hsa-miR-346	0.122298	0.90333	1	0.138988	0.908156	40	39.861
	hsa-miR-198	0.257051	0.798574	1	0.634474	0.644176	40	39.3655
	hsa-miR-202	0.100262	0.920681	1	0.23029	0.852463	39.7176	39.4873
	hsa-miR-526b	0.088471	0.929983	1	0.238174	0.847818	37.7811	37.5429
	hsa-miR-519e	7.36216e-15	1	1	2.13163e-14	1	40	40
	HSA-MIR-151-5P	0.14669	0.884179	1	0.487014	0.7135	24.7618	24.2748
	HSA-MIR-1300	0.020578	0.983694	1	0.0605929	0.95887	30.5059	30.4454
	HSA-MIR-1265	-0.173162	0.863475	1	-0.284795	1.21824	39.7152	40
	HSA-MIR-1270	0.408536	0.685253	1	0.733595	0.601403	37.1022	36.3686
	hsa-miR-595	1.19503e-14	1	1	2.13163e-14	1	40	40
	hsa-let-7b	0.303163	0.763476	1	1.02456	0.49156	40	38.9754
	ath-miR159a	0.21326	0.832304	1	0.512729	0.700896	40	39.4873
	hsa-miR-499-3p	3.26975e-14	1	1	2.13163e-14	1	40	40
	hsa-miR-504	1.89531e-14	1	1	2.13163e-14	1	40	40
	hsa-miR-518d	0.283325	0.778519	1	0.811652	0.569729	35.9357	35.1241
	hsa-miR-802	9.42383e-15	1	1	2.13163e-14	1	40	40
	ath-miR159a	0.082618	0.934604	1	0.168271	0.889908	38.8754	38.7071
	hsa-miR-92a-1#	-0.00717887	0.994311	1	-0.0157929	1.01101	36.442	36.4578
	hsa-miR-888#	0.392849	0.696702	1	0.821243	0.565954	40	39.1788
	hsa-miR-93#	-0.341217	0.734885	1	-1.03958	2.05562	22.4305	23.47
	hsa-miR-609	9.73826e-15	1	1	2.13163e-14	1	40	40
	HSA-MIR-620	1.30137e-14	1	1	2.13163e-14	1	40	40
	hsa-miR-585	9.90341e-15	1	1	2.13163e-14	1	40	40
	HSA-MIR-1292	-0.154205	0.878292	1	-0.237831	1.17922	39.7622	40
	hsa-miR-516a-5p	0.292732	0.771375	1	0.423676	0.745523	40	39.5763
	hsa-miR-520f	0.104431	0.917395	1	0.249419	0.841235	37.1084	36.859
	HSA-MIR-513C	0.155372	0.877379	1	0.280002	0.82359	39.5404	39.2604
	hsa-miR-635	0.371468	0.712423	1	0.662564	0.631754	36.9652	36.3027
	hsa-miR-623	8.61113e-15	1	1	2.13163e-14	1	40	40
	hsa-miR-518f#	2.69883e-13	1	1	2.13163e-14	1	40	40
	hsa-miR-626	8.72968e-15	1	1	2.13163e-14	1	40	40
	HSA-MIR-548G	4.67353e-14	1	1	2.13163e-14	1	40	40
	HSA-MIR-513B	1.21099e-14	1	1	2.13163e-14	1	40	40
	HSA-MIR-548N	1.13869e-14	1	1	2.13163e-14	1	40	40
	hsa-miR-624	1.3959e-14	1	1	2.13163e-14	1	40	40
	hsa-miR-520e	0.135808	0.892715	1	0.238602	0.847566	38.5741	38.3355
	hsa-miR-586	-0.289422	0.773886	1	-0.22255	1.16679	38.9025	39.1251
	hsa-miR-10b#	-0.142681	0.887322	1	-0.335093	1.26146	37.2346	37.5697
	hsa-miR-592	0.116019	0.908269	1	0.156505	0.897196	37.1749	37.0184
	hsa-miR-600	2.69883e-13	1	1	2.13163e-14	1	40	40
	HSA-MIR-548I	0.400119	0.691386	1	0.440902	0.736674	38.9785	38.5376
	hsa-miR-561	0.110543	0.912581	1	0.237831	0.848019	40	39.7622
	mmu-miR-491	-0.385495	0.702094	1	-1.10349	2.14874	27.5003	28.6038
	hsa-miR-557	2.69883e-13	1	1	2.13163e-14	1	40	40
	HSA-MIR-548P	0.389912	0.698853	1	0.223252	0.856632	39.4633	39.24
	hsa-miR-601	0.271347	0.787643	1	0.551701	0.682215	38.0541	37.5024
	hsa-miR-425-5p	-0.140341	0.889157	1	-0.468286	1.38346	32.4006	32.8689
	hsa-miR-302a	1.22194e-14	1	1	2.13163e-14	1	40	40
	hsa-miR-302a#	2.69883e-13	1	1	2.13163e-14	1	40	40
	HSA-MIR-1200	2.69883e-13	1	1	2.13163e-14	1	40	40
	hsa-miR-578	2.69883e-13	1	1	2.13163e-14	1	40	40
	hsa-let-7g#	-0.183646	0.855302	1	-0.356226	1.28007	36.6811	37.0373
	hsa-miR-448	2.69883e-13	1	1	2.13163e-14	1	40	40
	hsa-miR-486	1.19541e-14	1	1	2.13163e-14	1	40	40
	hsa-miR-10a	0.323797	0.747928	1	0.984205	0.505504	30.1512	29.167
	hsa-miR-29b-2#	-0.318488	0.751919	1	-0.762381	1.69629	30.3345	31.0969
	hsa-miR-432#	-0.32706	0.745479	1	-0.632783	1.55055	37.7568	38.3896
	hsa-let-7b#	2.69883e-13	1	1	2.13163e-14	1	40	40
	hsa-miR-24-1#	2.5954e-14	1	1	7.10543e-15	1	40	40
	hsa-miR-513-5p	2.8228e-14	1	1	2.13163e-14	1	40	40
	hsa-miR-219-2-3p	2.69883e-13	1	1	2.13163e-14	1	40	40
	hsa-miR-215	0.123757	0.902183	1	0.343452	0.788153	37.4501	37.1066
	hsa-miR-106a#	-0.341259	0.734853	1	-0.540814	1.45479	38.1539	38.6947
	hsa-miR-29b-1#	-0.316399	0.753491	1	-0.547679	1.46173	37.2855	37.8332
	hsa-let-7f-1#	2.69883e-13	1	1	2.13163e-14	1	40	40
	hsa-miR-202#	1.43711e-14	1	1	2.13163e-14	1	40	40
	hsa-miR-218-1#	2.69883e-13	1	1	2.13163e-14	1	40	40
	hsa-miR-196a#	2.69883e-13	1	1	2.13163e-14	1	40	40
	hsa-miR-143#	2.66738e-14	1	1	2.13163e-14	1	40	40
	hsa-miR-367#	2.69883e-13	1	1	2.13163e-14	1	40	40
	ath-miR159a	2.69883e-13	1	1	2.13163e-14	1	40	40
	ath-miR159a	2.69883e-13	1	1	2.13163e-14	1	40	40
	HSA-MIR-1252	2.69883e-13	1	1	2.13163e-14	1	40	40
	hsa-miR-633	2.69883e-13	1	1	2.13163e-14	1	40	40
	hsa-miR-646	1.64234e-14	1	1	2.13163e-14	1	40	40
	HSA-MIR-665	2.69883e-13	1	1	2.13163e-14	1	40	40
	hsa-miR-657	2.69883e-13	1	1	2.13163e-14	1	40	40
	hsa-miR-643	-0.202519	0.840629	1	-0.187619	1.13888	39.008	39.1957
	hsa-miR-15b#	-0.205365	0.838421	1	-0.582381	1.49732	34.2827	34.8651
	hsa-miR-124#	2.69883e-13	1	1	2.13163e-14	1	40	40
	HSA-MIR-1225-3P	2.69883e-13	1	1	2.13163e-14	1	40	40
	HSA-MIR-1228#	2.69883e-13	1	1	2.13163e-14	1	40	40
	hsa-miR-658	2.69883e-13	1	1	2.13163e-14	1	40	40
	hsa-miR-648	2.69883e-13	1	1	2.13163e-14	1	40	40
	HSA-MIR-663B	-0.39929	0.691992	1	-0.945183	1.92543	31.2421	32.1873
	hsa-miR-640	2.69883e-13	1	1	2.13163e-14	1	40	40
	hsa-miR-885-3p	2.69883e-13	1	1	2.13163e-14	1	40	40
	hsa-miR-876-5p	2.69883e-13	1	1	2.13163e-14	1	40	40
	hsa-miR-122#	2.69883e-13	1	1	2.13163e-14	1	40	40
	HSA-MIR-1825	2.69883e-13	1	1	2.13163e-14	1	40	40
	hsa-miR-92a-2#	-0.244352	0.808318	1	-0.355167	1.27913	39.6448	40
	hsa-miR-892b	1.11033e-14	1	1	2.13163e-14	1	40	40
	hsa-miR-767-5p	5.44977e-14	1	1	2.13163e-14	1	40	40
	hsa-miR-890	2.69883e-13	1	1	2.13163e-14	1	40	40
	HSA-MIR-1208	2.69883e-13	1	1	2.13163e-14	1	40	40
	hsa-miR-563	1.75491e-14	1	1	2.13163e-14	1	40	40
	hsa-miR-583	2.69883e-13	1	1	2.13163e-14	1	40	40
	hsa-miR-573	0.157676	0.875576	1	0.159995	0.895028	40	39.84
	hsa-miR-296	0.179868	0.858245	1	0.58254	0.667787	34.3999	33.8174
	mmu-miR-137	1.3795e-14	1	1	2.13163e-14	1	40	40
	hsa-miR-367	0.272655	0.786645	1	0.476857	0.718541	39.5822	39.1053
	HSA-MIR-664	-0.0233075	0.981531	1	-0.0932048	1.06674	20.4932	20.5864
	hsa-miR-129#	-0.102278	0.919092	1	-0.257367	1.19529	39.5592	39.8165
	hsa-miR-220b	9.08057e-15	1	1	2.13163e-14	1	40	40
	hsa-miR-373	1.08901e-14	1	1	2.13163e-14	1	40	40
	hsa-miR-335	0.197498	0.844527	1	0.382451	0.767133	22.8468	22.4643
	hsa-miR-195	0.0723817	0.942691	1	0.144989	0.904386	20.7915	20.6466
	hsa-miR-194#	1.01565e-14	1	1	2.13163e-14	1	40	40
	hsa-miR-206	-0.176871	0.860582	1	-0.411671	1.33023	38.0706	38.4823
	HSA-MIR-1274A	0.255892	0.799462	1	0.680761	0.623836	20.348	19.6673
	hsa-miR-33a	-0.358893	0.72173	1	-0.881002	1.84165	38.9283	39.8093
	hsa-miR-185#	9.45167e-15	1	1	2.13163e-14	1	40	40
	HSA-MIR-1272	9.16781e-15	1	1	2.13163e-14	1	40	40
	hsa-miR-146a#	-0.0548799	0.956532	1	-0.124455	1.0901	39.8755	40
	HSA-MIR-1293	1.33066e-14	1	1	2.13163e-14	1	40	40
	HSA-MIR-1298	8.92453e-15	1	1	2.13163e-14	1	40	40
	hsa-miR-371-3p	1.0675e-14	1	1	2.13163e-14	1	40	40
	hsa-miR-325	1.08344e-14	1	1	2.13163e-14	1	40	40
	HSA-MIR-1294	9.20256e-15	1	1	2.13163e-14	1	40	40
	HSA-MIR-1302	1.01458e-14	1	1	2.13163e-14	1	40	40
	hsa-miR-16-2#	-0.342522	0.733911	1	-0.756952	1.68992	39.243	40
	HSA-MIR-1289	1.08929e-14	1	1	2.13163e-14	1	40	40
	HSA-MIR-1253	1.06672e-14	1	1	2.13163e-14	1	40	40
	HSA-MIR-1282	8.91726e-15	1	1	2.13163e-14	1	40	40
	HSA-MIR-1257	1.09678e-14	1	1	2.13163e-14	1	40	40
	hsa-miR-186#	-0.0425836	0.966264	1	-0.0923	1.06607	37.6471	37.7394
	ath-miR159a	1.22158e-14	1	1	2.13163e-14	1	40	40
	hsa-miR-512-5p	0.155742	0.877089	1	0.284795	0.820858	40	39.7152
	hsa-miR-507	1.17784e-14	1	1	2.13163e-14	1	40	40
	hsa-miR-518c	0.198769	0.84354	1	0.416036	0.749481	40	39.584
	ath-miR159a	-0.304447	0.762506	1	-0.647345	1.56628	39.3527	40
	hsa-miR-518a-5p	2.69883e-13	1	1	2.13163e-14	1	40	40
	hsa-miR-520d-5p	2.69883e-13	1	1	2.13163e-14	1	40	40
	hsa-miR-541	-0.400618	0.691022	1	-0.700348	1.6249	39.15	39.8504
	ath-miR159a	1.01946e-14	1	1	2.13163e-14	1	40	40
	hsa-miR-933	2.69883e-13	1	1	2.13163e-14	1	40	40
	HSA-MIR-1284	-0.0971894	0.923104	1	-0.185088	1.13689	39.8149	40
	hsa-miR-920	1.09681e-14	1	1	2.13163e-14	1	40	40
	hsa-miR-936	1.19819e-14	1	1	2.13163e-14	1	40	40
	ath-miR159a	1.16141e-14	1	1	2.13163e-14	1	40	40
	hsa-miR-591	9.77248e-15	1	1	2.13163e-14	1	40	40
	hsa-miR-599	1.26739e-14	1	1	2.13163e-14	1	40	40
	hsa-miR-608	1.15797e-14	1	1	2.13163e-14	1	40	40
	hsa-miR-517b	9.28188e-15	1	1	2.13163e-14	1	40	40
	hsa-miR-510	9.14852e-15	1	1	2.13163e-14	1	40	40
	hsa-miR-519c	-0.0611311	0.951586	1	-0.177405	1.13085	39.2715	39.4489
	hsa-miR-520b	0.116458	0.907924	1	0.405107	0.75518	37.0882	36.6831
	hsa-miR-520a#	-0.0326903	0.974099	1	-0.0750857	1.05342	39.3817	39.4568
	hsa-miR-497#	0.0763164	0.939582	1	0.186929	0.878474	39.32	39.1331
	hsa-miR-593	9.78781e-15	1	1	2.13163e-14	1	40	40
	hsa-miR-607	-0.37937	0.706598	1	-0.868124	1.82529	39.1319	40
	hsa-miR-606	9.30023e-15	1	1	2.13163e-14	1	40	40
	hsa-miR-518c#	-0.297719	0.767595	1	-0.657067	1.57687	39.3429	40
	hsa-miR-520h	0.29988	0.76596	1	0.735445	0.600633	40	39.2646
	hsa-miR-545#	0.113846	0.90998	1	0.252963	0.839171	35.5956	35.3426
	hsa-miR-574-3p	0.231828	0.817958	1	0.503345	0.705469	17.1507	16.6474
	hsa-miR-548b	1.04829e-14	1	1	2.13163e-14	1	40	40
	hsa-miR-556-3p	-0.0598791	0.952577	1	-0.122198	1.08839	39.8778	40
	hsa-miR-587	1.05138e-14	1	1	2.13163e-14	1	40	40
	HSA-MIR-1286	2.69883e-13	1	1	2.13163e-14	1	40	40
	hsa-miR-596	1.31287e-14	1	1	2.13163e-14	1	40	40
	hsa-miR-605	-0.384782	0.702619	1	-0.803121	1.74487	39.1969	40
	hsa-miR-541#	0.379416	0.706564	1	0.728512	0.603526	40	39.2715
	HSA-MIR-548H	1.10461e-14	1	1	2.13163e-14	1	40	40
	mmu-miR-615	-0.330088	0.743209	1	-0.626119	1.54341	39.3739	40
	hsa-miR-562	1.18312e-14	1	1	2.13163e-14	1	40	40
	hsa-miR-572	-0.3458	0.731466	1	-0.829938	1.77761	33.2962	34.1262
	hsa-miR-566	1.21795e-14	1	1	2.13163e-14	1	40	40
	hsa-miR-96#	9.12966e-15	1	1	2.13163e-14	1	40	40
	rno-miR-29c#	0.262618	0.794313	1	0.961783	0.513422	30.7364	29.7746

## Sheet: S5
	Table S5 - Comparison of miRNA expression using LIMMA analysis between human milk cells and maternal PBMCs.
	Here only the differentially expressed reliable miRNAs are included (where Ct is between 8 and 29, and were present in at least 4 samples per group).
	miRNA species	meanTarget	meanCalibrator	ddCt	FC	adj.p.value
	hsa-miR-429	33.8106	20.2183	13.5923	8.09675e-05	3.53656e-14
	mmu-miR-187	34.4575	23.2074	11.2501	0.000410553	8.61451e-11
	hsa-miR-205	39.5786	23.8942	15.6843	1.89911e-05	1.17899e-10
	hsa-miR-142-5p	21.0541	35.6172	-14.5631	24206	3.57208e-09
	hsa-miR-141	29.5915	18.4064	11.185	0.000429504	5.15606e-08
	hsa-miR-375	37.3684	18.6014	18.767	2.24174e-06	9.6235e-08
	hsa-miR-200a#	38.2761	21.8412	16.4349	1.12875e-05	1.4611e-07
	mmu-miR-134	23.8734	39.3146	-15.4412	44490.4	5.3805e-06
	hsa-miR-487b	23.9027	37.9354	-14.0327	16759.3	5.59003e-06
	HSA-MIR-1275	20.418	36.9228	-16.5048	92990.6	6.35776e-06
	hsa-miR-199a-3p	19.5901	34.1296	-14.5395	23814.1	8.20321e-06
	hsa-miR-410	24.1097	39.4446	-15.3349	41329.4	1.64353e-05
	hsa-miR-511	35.4853	21.4124	14.0729	5.80284e-05	1.93025e-05
	hsa-miR-126#	18.3831	33.5683	-15.1852	37255.4	2.33013e-05
	hsa-miR-135b	33.6062	26.6312	6.97493	0.00794945	3.29668e-05
	hsa-miR-133a	21.2367	36.6516	-15.4149	43686.8	5.44904e-05
	hsa-miR-376a	21.8046	36.2302	-14.4256	22006	5.49686e-05
	hsa-miR-885-5p	31.8166	18.7072	13.1094	0.000113155	7.11981e-05
	hsa-miR-370	25.672	39.2198	-13.5478	11975.3	8.50105e-05
	hsa-miR-409-3p	20.7509	37.378	-16.6272	101222	0.000111188
	hsa-miR-139-5p	20.3218	33.7696	-13.4478	11173.4	0.000193941
	mmu-miR-451	20.4304	33.0492	-12.6188	6289.59	0.000193941
	hsa-miR-363	26.4103	38.1771	-11.7669	3484.8	0.00022589
	hsa-miR-517c	39.7076	26.7513	12.9562	0.00012583	0.00027267
	hsa-miR-522	39.3843	25.5457	13.8387	6.8257e-05	0.00027267
	hsa-miR-221	18.9507	33.2196	-14.269	19741.9	0.000375121
	hsa-miR-200a	30.4007	16.7479	13.6529	7.76386e-05	0.000616245
	hsa-miR-376c	22.3668	36.6757	-14.3089	20296.3	0.000773153
	hsa-miR-512-3p	38.6025	25.5076	13.0949	0.000114297	0.00102776
	hsa-miR-425#	21.6671	32.7116	-11.0445	2112.11	0.00151693
	hsa-miR-517a	39.157	26.7122	12.4448	0.000179364	0.00185706
	mmu-miR-495	28.2035	39.6857	-11.4822	2860.78	0.0019325
	hsa-miR-200b#	39.3872	27.2047	12.1825	0.000215134	0.0019325
	hsa-miR-222	32.461	16.903	15.558	2.07292e-05	0.00204725
	hsa-let-7c	32.1668	23.631	8.53578	0.00269448	0.00243446
	hsa-miR-200b	28.0244	16.0467	11.9778	0.00024793	0.00243446
	hsa-miR-182	34.7921	27.7905	7.00163	0.00780371	0.00249494
	hsa-miR-766	18.639	31.4609	-12.8219	7240.76	0.00256927
	hsa-miR-135a	33.416	25.7984	7.61754	0.00509205	0.00290411
	hsa-miR-99a	29.5482	22.0028	7.54544	0.00535298	0.00301752
	hsa-miR-501	27.5202	37.1456	-9.62547	789.871	0.00347894
	hsa-miR-138	28.7783	37.0389	-8.26064	306.69	0.00376679
	hsa-miR-155	16.1442	22.154	-6.0098	64.4361	0.0042162
	hsa-miR-9#	28.2247	35.8345	-7.60981	195.335	0.00439278
	hsa-miR-146a	33.0025	17.6675	15.335	2.41942e-05	0.00470079
	HSA-MIR-1254	26.492	33.2482	-6.75624	108.101	0.00470079
	hsa-miR-886-5p	26.2968	34.7473	-8.45052	349.832	0.00510922
	hsa-miR-145	23.5996	33.178	-9.57845	764.543	0.00522557
	hsa-miR-15a#	25.1817	34.6655	-9.48384	716.01	0.00527778
	hsa-miR-625	28.8508	38.7328	-9.88206	943.621	0.00527778
	hsa-miR-26b#	25.7262	34.9583	-9.23202	601.331	0.00600277
	hsa-miR-301	20.0785	30.0682	-9.9897	1016.71	0.0060562
	hsa-miR-411	26.8092	37.0638	-10.2546	1221.64	0.00639947
	hsa-miR-224	31.9515	21.9862	9.96537	0.00100029	0.00648128
	hsa-miR-223	32.1586	17.5175	14.6411	3.91378e-05	0.00869338
	hsa-miR-223#	19.8118	29.2051	-9.39336	672.488	0.00933925
	hsa-miR-95	25.616	34.9072	-9.29116	626.497	0.0100431
	hsa-miR-539	27.7043	37.1632	-9.45892	703.75	0.011657
	hsa-miR-16	30.2859	17.8944	12.3915	0.000186113	0.0128132
	hsa-miR-183#	36.471	26.2168	10.2541	0.000818841	0.0140532
	hsa-miR-31#	24.7164	32.1584	-7.44203	173.89	0.0146101
	hsa-miR-144#	28.3455	36.6567	-8.31126	317.642	0.0174788
	hsa-miR-24	27.4809	15.8688	11.6121	0.00031945	0.0179859
	hsa-miR-203	32.8336	24.14	8.69354	0.00241537	0.0228986
	hsa-miR-362	22.61	30.2283	-7.61834	196.493	0.0236937
	hsa-miR-191	32.3305	19.7345	12.596	0.000161525	0.0272538
	hsa-miR-218	34.8324	24.6188	10.2135	0.0008422	0.0272538
	hsa-miR-150	32.5767	21.1955	11.3813	0.000374885	0.0325677
	hsa-miR-193a-3p	33.9454	26.3682	7.57719	0.00523647	0.0343899
	hsa-miR-125b-2#	37.3401	27.3586	9.98147	0.000989184	0.0348847
	hsa-miR-31	17.9718	26.3187	-8.3469	325.586	0.0364442
	hsa-miR-127	27.6462	36.1578	-8.51168	364.982	0.0366874
	hsa-miR-185	22.261	29.1156	-6.85457	115.726	0.0410803
	hsa-miR-143	26.7659	34.7006	-7.93469	244.669	0.0493748

## Sheet: S6
	Table S6 - Comparison of miRNA expression using LIMMA analysis between human milk lipids and maternal PBMCs.
	Here all miRNAs are included that were present in each of human milk lipids and PBMCs and not only those considered "reliable" (where Ct is between 8 and 29, and were present in at least 4 samples per group).
	p values in column E indicate those miRNAs that were differentially expressed between human milk lipids and PBMCs (and which are highlighted in blue).
	miRNA species	t.test	p.value	adj.p.value	ddCt	FC	meanTarget	meanCalibrator
	hsa-miR-429	17.3181	2.95792e-19	2.41958e-16	15.865	1.67557e-05	33.8106	17.9456
	mmu-miR-187	14.5743	7.59872e-17	3.10788e-14	14.6379	3.92253e-05	34.4575	19.8196
	hsa-miR-142-5p	-12.4139	1.0426e-14	2.13212e-12	-18.9459	504976	21.0541	40
	hsa-miR-205	12.4291	1.00502e-14	2.13212e-12	17.849	4.23564e-06	39.5786	21.7296
	hsa-miR-141	9.89711	6.58626e-12	1.07751e-09	12.9899	0.000122925	29.5915	16.6015
	hsa-miR-375	8.79663	1.42796e-10	1.94679e-08	20.0217	9.39419e-07	37.3684	17.3466
	hsa-miR-126#	-8.35855	5.06914e-10	5.92365e-08	-20.7668	1.78415e+06	18.3831	39.1499
	HSA-MIR-1275	-7.89346	1.99411e-09	2.03898e-07	-19.582	784845	20.418	40
	HSA-MIR-1254	-7.72975	3.24769e-09	2.95179e-07	-13.508	11649.8	26.492	40
	hsa-miR-200a#	7.65717	4.03538e-09	3.18602e-07	15.6309	1.97077e-05	38.2761	22.6452
	hsa-miR-511	7.63719	4.28438e-09	3.18602e-07	17.3534	5.97193e-06	35.4853	18.1319
	hsa-miR-551b	-7.14535	1.8932e-08	1.19126e-06	-4.14649	17.71	35.8535	40
	hsa-miR-885-5p	6.98119	3.12348e-08	1.59688e-06	16.1553	1.3702e-05	31.8166	15.6613
	hsa-miR-487b	-6.99521	2.99252e-08	1.59688e-06	-14.5947	24742.7	23.9027	38.4975
	mmu-miR-134	-6.92087	3.75648e-08	1.80753e-06	-15.7794	56243	23.8734	39.6528
	hsa-miR-199a-3p	-6.86962	4.39492e-08	1.99725e-06	-15.2674	39439.8	19.5901	34.8574
	mmu-miR-451	-6.71195	7.13172e-08	3.07039e-06	-16.1772	74100.8	20.4304	36.6076
	hsa-miR-135b	6.69047	7.61892e-08	3.11614e-06	7.80269	0.00447874	33.6062	25.8035
	hsa-miR-139-5p	-6.67415	8.01119e-08	3.12055e-06	-17.1704	147504	20.3218	37.4922
	hsa-miR-182	6.57136	1.09961e-07	4.08856e-06	11.0125	0.000484067	34.7921	23.7796
	hsa-miR-410	-6.4946	1.39359e-07	4.95633e-06	-15.8903	60738.7	24.1097	40
	hsa-miR-424#	-6.35661	2.13505e-07	6.98587e-06	-7.8	222.861	32.2	40
	hsa-miR-409-3p	-6.31262	2.44656e-07	7.41217e-06	-19.2491	623118	20.7509	40
	hsa-miR-221	-5.98806	6.69625e-07	1.8888e-05	-17.2141	152045	18.9507	36.1648
	hsa-miR-135a	5.96021	7.3015e-07	1.99087e-05	11.048	0.000472287	33.416	22.3679
	hsa-miR-370	-5.90603	8.64039e-07	2.27995e-05	-14.328	20566.4	25.672	40
	hsa-miR-376a	-5.87557	9.49838e-07	2.42802e-05	-14.7051	26709.6	21.8046	36.5097
	hsa-miR-758	-5.84897	1.0317e-06	2.55736e-05	-9.76278	868.74	30.2372	40
	hsa-let-7c	5.74616	1.4202e-06	3.41683e-05	11.6887	0.00030293	32.1668	20.478
	hsa-miR-133a	-5.72954	1.49549e-06	3.49517e-05	-15.2718	39562.5	21.2367	36.5085
	hsa-miR-542-3p	-5.56497	2.4942e-06	5.26508e-05	-5.74861	53.7656	34.2514	40
	hsa-miR-766	-5.5629	2.51025e-06	5.26508e-05	-17.1603	146479	18.639	35.7993
	hsa-miR-522	5.53535	2.73453e-06	5.59211e-05	15.0609	2.92552e-05	39.3843	24.3234
	hsa-miR-512-3p	5.51981	2.86981e-06	5.72562e-05	15.8278	1.71935e-05	38.6025	22.7747
	hsa-miR-223#	-5.47688	3.27905e-06	6.23782e-05	-14.5488	23966.8	19.8118	34.3605
	hsa-miR-363	-5.48065	3.24097e-06	6.23782e-05	-12.4805	5714.67	26.4103	38.8907
	hsa-miR-450b-5p	-5.45364	3.52439e-06	6.55216e-05	-3.4962	11.2839	36.5038	40
	hsa-miR-425#	-5.42945	3.79928e-06	6.75612e-05	-13.6018	12432.3	21.6671	35.2689
	hsa-miR-200a	5.37074	4.55842e-06	7.9336e-05	15.4101	2.29665e-05	30.4007	14.9906
	hsa-miR-15a#	-5.30522	5.58521e-06	9.32388e-05	-13.3027	10104.1	25.1817	38.4843
	hsa-miR-501	-5.20027	7.7301e-06	0.000123985	-12.4798	5712.22	27.5202	40
	hsa-miR-548d	-5.11843	9.95571e-06	0.000153905	-7.55319	187.818	32.4468	40
	hsa-miR-222	5.11791	9.97184e-06	0.000153905	18.6529	2.42611e-06	32.461	13.8081
	hsa-miR-99a	5.06349	1.17962e-05	0.000175442	9.36415	0.00151744	29.5482	20.1841
	hsa-miR-431	-5.05518	1.21027e-05	0.000176785	-10.3211	1279.3	29.6789	40
	hsa-miR-668	-4.92107	1.82922e-05	0.000262509	-8.99503	510.239	31.005	40
	hsa-miR-145	-4.91382	1.87044e-05	0.000263797	-12.3992	5401.62	23.5996	35.9988
	hsa-miR-656	-4.90491	1.9224e-05	0.00026653	-5.9016	59.7805	34.0984	40
	hsa-miR-191	4.89802	1.96354e-05	0.000267696	20.1199	8.77629e-07	32.3305	12.2106
	hsa-miR-362	-4.83566	2.37775e-05	0.000318852	-11.7813	3519.78	22.61	34.3912
	hsa-miR-200b	4.76942	2.91265e-05	0.000384282	13.627	7.90432e-05	28.0244	14.3974
	hsa-miR-517c	4.74254	3.16225e-05	0.00041059	12.0695	0.00023266	39.7076	27.6381
	hsa-miR-224	4.72122	3.37516e-05	0.000431387	12.7735	0.000142824	31.9515	19.178
	hsa-miR-16	4.70742	3.52048e-05	0.000443038	17.1823	6.72382e-06	30.2859	13.1036
	hsa-miR-889	-4.61806	4.62249e-05	0.000572908	-9.13744	563.174	30.2761	39.4136
	hsa-miR-27a#	-4.59565	4.94859e-05	0.000595286	-12.136	4500.92	22.3835	34.5195
	hsa-miR-144#	-4.57872	5.20975e-05	0.00061762	-11.6545	3223.77	28.3455	40
	hsa-miR-9#	-4.5718	5.32044e-05	0.000621731	-8.91098	481.362	28.2247	37.1357
	hsa-miR-26b#	-4.55429	5.61077e-05	0.000646424	-11.2741	2476.53	25.7262	37.0003
	hsa-miR-139-3p	-4.52669	6.10062e-05	0.000693099	-9.85258	924.53	30.1474	40
	HSA-MIR-1197	-4.50222	6.56995e-05	0.000736194	-3.35085	10.2025	36.6492	40
	hsa-miR-509-5p	-4.49732	6.66811e-05	0.000737097	-5.94658	61.6737	34.0534	40
	hsa-miR-424	-4.47753	7.07945e-05	0.000772132	-6.99741	127.77	33.0026	40
	hsa-miR-19b	4.45646	7.54485e-05	0.000812064	17.5465	5.22383e-06	30.2218	12.6753
	hsa-miR-941	-4.44784	7.74378e-05	0.000812104	-7.93671	245.013	32.0633	40
	hsa-miR-543	-4.45135	7.66213e-05	0.000812104	-8.56466	378.633	31.4353	40
	hsa-miR-517a	4.30879	0.000117654	0.00121824	12.3911	0.000186173	39.157	26.766
	hsa-miR-34c	-4.27966	0.00012838	0.00126524	-2.96397	7.80266	37.036	40
	hsa-miR-487a	-4.23944	0.000144774	0.0013612	-3.28095	9.71997	36.719	40
	hsa-miR-411	-4.17961	0.000173021	0.00159024	-11.6104	3126.7	26.8092	38.4196
	hsa-miR-654-3p	-4.09612	0.00022163	0.00190835	-5.7652	54.3872	34.2348	40
	hsa-miR-106b#	-4.08249	0.000230736	0.00194579	-9.09791	547.955	30.9021	40
	hsa-miR-409-5p	-4.06129	0.000245643	0.00202966	-2.58469	5.99887	37.4153	40
	mmu-miR-495	-3.99478	0.000298747	0.00244375	-10.665	1623.67	28.2035	38.8685
	hsa-miR-301	-3.95646	0.000334262	0.00268065	-10.62	1573.72	20.0785	30.6984
	hsa-miR-31#	-3.92638	0.000364986	0.00289863	-8.7469	429.615	24.7164	33.4633
	hsa-miR-16-1#	-3.91342	0.000379063	0.00296612	-9.90866	961.179	26.5919	36.5006
	hsa-miR-26a-1#	-3.9119	0.000380737	0.00296612	-8.86352	465.785	24.4456	33.3092
	hsa-miR-199a	-3.90189	0.00039202	0.00302521	-7.89612	238.215	32.1039	40
	hsa-miR-24	3.8913	0.000404295	0.00306216	13.8972	6.55421e-05	27.4809	13.5837
	hsa-miR-193a-5p	3.89232	0.000403107	0.00306216	9.41909	0.00146074	28.7405	19.3214
	hsa-miR-98	-3.82249	0.00049372	0.00370516	-10.8037	1787.46	26.0882	36.8919
	hsa-miR-193a-3p	3.81618	0.000502808	0.00373906	9.77365	0.00114245	33.9454	24.1717
	hsa-miR-584	-3.81082	0.000510673	0.00376334	-7.17187	144.194	32.8281	40
	hsa-miR-503	-3.8045	0.000520093	0.00379854	-7.40958	170.022	32.5904	40
	hsa-miR-183	3.74344	0.000620193	0.00448954	9.23613	0.00165825	38.8754	29.6392
	hsa-miR-570	-3.72697	0.000650239	0.00457116	-3.70359	13.0284	35.5646	39.2682
	hsa-miR-629	-3.72506	0.000653821	0.00457116	-10.2209	1193.39	22.5701	32.7909
	hsa-miR-539	-3.72849	0.000647407	0.00457116	-10.2544	1221.48	27.7043	37.9587
	hsa-miR-376c	-3.71553	0.000671944	0.00460089	-11.3892	2682.14	22.3668	33.756
	hsa-miR-508	-3.71845	0.00066633	0.00460089	-6.98833	126.969	33.0117	40
	hsa-miR-329	-3.71397	0.000674947	0.00460089	-2.59958	6.06111	37.4004	40
	hsa-miR-146a	3.70336	0.000695779	0.0047037	14.7245	3.69389e-05	33.0025	18.278
	HSA-MIR-663B	-3.69976	0.000702995	0.00471353	-8.75792	432.909	31.2421	40
	hsa-miR-625	-3.68768	0.000727728	0.00483969	-9.6354	795.326	28.8508	38.4862
	hsa-miR-564	3.65214	0.000805438	0.00527079	10.383	0.000748861	35.7925	25.4095
	HSA-MIR-1227	-3.62042	0.000881519	0.00563346	-8.73421	425.852	28.629	37.3632
	hsa-miR-155	-3.62193	0.000877758	0.00563346	-5.54507	46.691	16.1442	21.6893
	HSA-MIR-590-3P	-3.6104	0.000906977	0.00575122	-7.95524	248.179	19.6816	27.6368
	hsa-miR-31	-3.58818	0.000965932	0.00598585	-10.2207	1193.27	17.9718	28.1925
	hsa-miR-148a	3.59001	0.000960951	0.00598585	9.45415	0.00142566	26.5179	17.0638
	hsa-miR-138	-3.56516	0.00103093	0.00629328	-7.412	170.308	28.7783	36.1903
	mmu-miR-379	-3.56719	0.00102504	0.00629328	-9.59794	774.941	29.0062	38.6041
	hsa-miR-222#	-3.49749	0.00124728	0.00755761	-6.86556	116.611	32.5807	39.4462
	hsa-miR-125b	3.49356	0.00126107	0.00758497	8.51498	0.0027336	27.6688	19.1538
	hsa-miR-622	3.48949	0.00127557	0.00761615	10.1545	0.000877405	39.7535	29.599
	hsa-miR-515-3p	3.44229	0.00145545	0.00862725	5.39374	0.023786	40	34.6063
	hsa-miR-432	-3.41833	0.00155582	0.00915582	-7.54292	186.485	32.0475	39.5905
	hsa-miR-433	-3.40176	0.00162909	0.00951856	-7.43948	173.583	32.5605	40
	hsa-miR-107	-3.37353	0.00176159	0.0102197	-8.62151	393.851	31.3785	40
	HSA-MIR-191#	-3.35517	0.0018532	0.0106755	-8.96783	500.711	31.0322	40
	hsa-miR-183#	3.34749	0.00189291	0.010828	10.2217	0.000837461	36.471	26.2493
	hsa-miR-219-1-3p	-3.3216	0.00203268	0.0115467	-1.69417	3.23591	38.3058	40
	hsa-miR-203	3.3188	0.00204836	0.0115556	9.16684	0.00173982	32.8336	23.6667
	mmu-miR-499	3.31454	0.00207248	0.0116115	7.65123	0.00497452	35.8924	28.2412
	hsa-miR-130a	-3.30199	0.00214506	0.0119364	-9.93614	979.661	24.2716	34.2078
	hsa-miR-223	3.28189	0.00226639	0.0125264	13.4777	8.76599e-05	32.1586	18.6809
	hsa-miR-661	3.26845	0.00235118	0.0129078	8.59423	0.00258749	39.1913	30.5971
	hsa-miR-9	-3.25687	0.00242663	0.0132332	-9.14711	566.963	28.3271	37.4742
	HSA-MIR-548L	-3.2121	0.00274052	0.014846	-1.88177	3.68526	38.1182	40
	hsa-miR-149	-3.20827	0.00276914	0.0149023	-6.15025	71.025	33.8497	40
	hsa-miR-200b#	3.15636	0.00318552	0.0170311	8.93006	0.00205014	39.3872	30.4571
	hsa-miR-23a	-3.11924	0.00351898	0.0186917	-9.89693	953.395	28.5027	38.3996
	hsa-miR-19b-1#	-3.10979	0.00360897	0.0190114	-8.6287	395.82	26.3595	34.9882
	hsa-miR-519d	3.10806	0.00362565	0.0190114	9.66862	0.00122873	38.9346	29.266
	hsa-miR-548d-5p	-3.10376	0.00366752	0.0191085	-5.02718	32.6086	34.3467	39.3739
	hsa-miR-127	-3.08308	0.0038753	0.0200633	-8.9722	502.229	27.6462	36.6184
	hsa-miR-942	-3.0787	0.00392079	0.0201711	-9.09204	545.729	22.0443	31.1364
	hsa-miR-17	3.02342	0.00453894	0.0232053	10.786	0.000566354	25.1648	14.3788
	hsa-miR-338-3p	-2.97035	0.00521802	0.0263478	-5.12076	34.7939	33.7681	38.8889
	hsa-miR-380-5p	-2.97251	0.00518864	0.0263478	-3.73886	13.3509	36.2611	40
	hsa-let-7i#	-2.96694	0.00526477	0.0264208	-6.6182	98.2377	31.0428	37.661
	hsa-miR-136#	-2.92831	0.00582266	0.0290423	-8.60738	390.014	29.9094	38.5167
	hsa-miR-95	-2.92024	0.00594588	0.0294509	-7.74526	214.563	25.616	33.3613
	hsa-miR-500	-2.91826	0.00597658	0.0294509	-9.17353	577.44	26.0717	35.2452
	hsa-miR-323-3p	-2.90621	0.00616615	0.0302031	-6.78237	110.077	32.0999	38.8823
	hsa-miR-501-3p	-2.87349	0.00670999	0.0326713	-5.65837	50.5055	34.3416	40
	hsa-miR-449	-2.85587	0.00702095	0.0339831	-3.75861	13.5349	34.622	38.3806
	hsa-miR-548c-5p	-2.84087	0.00729645	0.0351088	-6.35537	81.876	33.1268	39.4821
	hsa-miR-106a	2.8295	0.00751183	0.0358636	10.9504	0.000505378	24.6214	13.6711
	hsa-miR-625#	-2.81826	0.00773076	0.0365536	-11.0892	2178.55	27.153	38.2422
	hsa-miR-218	2.8142	0.00781106	0.0367209	9.37744	0.00150352	34.8324	25.4549
	hsa-miR-493	-2.79191	0.0082671	0.0386428	-7.46003	176.073	31.3745	38.8345
	hsa-miR-589	-2.77916	0.008539	0.0396869	-8.37707	332.468	28.2691	36.6461
	hsa-miR-374a#	-2.7514	0.00915991	0.0420944	-5.0622	33.4099	32.6992	37.7614
	HSA-MIR-1251	2.75147	0.00915829	0.0420944	3.97681	0.0635129	40	36.0232
	hsa-miR-152	2.73137	0.00963359	0.0440239	6.40056	0.011837	25.4895	19.0889
	hsa-miR-411#	-2.72262	0.00984754	0.0447516	-5.19465	36.6224	34.8053	40
	hsa-miR-944	-2.69834	0.0104649	0.0472944	-3.66624	12.6954	34.8236	38.4898
	hsa-miR-769-5p	-2.68401	0.0108456	0.0487455	-8.71462	420.11	26.7591	35.4737
	hsa-miR-210	2.67458	0.0111033	0.0496313	6.16356	0.0139503	25.4987	19.3351
	hsa-miR-342-5p	-2.60653	0.0131363	0.0580836	-7.89634	238.252	32.1037	40
	hsa-miR-617	-2.59302	0.0135787	0.0597171	-1.53165	2.89116	38.4684	40
	HSA-MIR-1233	-2.59007	0.0136771	0.0598281	-9.23825	603.936	30.7617	40
	HSA-MIR-1201	-2.58517	0.013842	0.0602273	-6.4957	90.2402	33.5043	40
	hsa-miR-154#	-2.5823	0.0139395	0.0603308	-4.57941	23.9078	35.4206	40
	HSA-MIR-1271	-2.56562	0.0145183	0.0625051	-5.92895	60.9247	26.0086	31.9376
	hsa-miR-525-3p	2.5617	0.0146575	0.062774	5.98846	0.0157505	39.041	33.0525
	hsa-miR-582-5p	-2.54361	0.0153158	0.065162	-1.99698	3.99164	38.003	40
	hsa-miR-1	-2.54203	0.0153744	0.065162	-5.9811	63.1671	34.0189	40
	hsa-miR-492	2.53888	0.0154922	0.0652608	4.44332	0.045965	40	35.5567
	hsa-miR-452	2.53715	0.0155573	0.0652608	7.81022	0.00445544	32.7943	24.9841
	hsa-miR-580	-2.52356	0.0160769	0.0670966	-2.26137	4.79448	37.7386	40
	hsa-miR-340#	-2.50514	0.0168066	0.0694335	-7.4271	172.1	24.3299	31.757
	hsa-miR-519a	2.50598	0.0167728	0.0694335	9.36844	0.00151293	39.8028	30.4344
	mmu-miR-140	-2.49834	0.0170839	0.0699541	-5.3796	41.6314	17.9167	23.2963
	hsa-miR-21#	-2.49785	0.0171037	0.0699541	-6.37346	82.9093	33.0609	39.4344
	mmu-miR-96	2.48727	0.0175436	0.0713963	6.92768	0.0082141	38.8382	31.9105
	hsa-miR-618	-2.48046	0.017832	0.0722107	-6.06543	66.9693	33.9346	40
	hsa-miR-450a	-2.4295	0.0201314	0.0807229	-4.8274	28.3918	35.1726	40
	hsa-miR-296-3p	-2.40448	0.0213557	0.0852146	-0.956811	1.94101	39.0432	40
	hsa-miR-143	-2.40049	0.0215575	0.085602	-6.8084	112.082	26.7659	33.5743
	hsa-miR-576-3p	-2.39555	0.0218089	0.086182	-5.3014	39.4347	31.4061	36.7075
	hsa-let-7e#	-2.37996	0.0226213	0.0889627	-1.31927	2.4954	38.6807	40
	hsa-miR-27a	-2.37711	0.0227726	0.0891292	-6.35621	81.924	21.1251	27.4813
	hsa-miR-190	2.34605	0.0244833	0.0944686	6.06696	0.0149164	34.3667	28.2997
	hsa-miR-24-2#	-2.33099	0.0253536	0.0973675	-6.59537	96.695	28.6103	35.2057
	hsa-miR-744#	-2.31645	0.0262198	0.100215	-6.42736	86.0651	30.2691	36.6964
	hsa-miR-147b	-2.31447	0.02634	0.100215	-1.52927	2.88641	38.4707	40
	hsa-miR-548a-5p	-2.30954	0.0266412	0.100891	-1.0699	2.09929	38.9301	40
	HSA-MIR-577	2.2937	0.0276299	0.104153	6.60523	0.0102713	34.062	27.4567
	hsa-miR-185	-2.29018	0.0278533	0.104514	-5.4542	43.8407	22.261	27.7152
	hsa-miR-369-5p	-2.22647	0.0322009	0.120275	-0.940229	1.91883	39.0598	40
	hsa-miR-221#	-2.22325	0.0324353	0.120576	-3.9783	15.7611	36.0217	40
	hsa-miR-631	-2.22133	0.0325761	0.120576	-0.837181	1.78656	39.1628	40
	hsa-miR-15a	-2.2191	0.032741	0.12064	-5.6666	50.7944	21.3994	27.066
	hsa-miR-630	2.20773	0.0335895	0.123212	1.5316	0.345895	39.8994	38.3678
	hsa-miR-30d	2.18816	0.0350971	0.128167	5.27751	0.0257817	23.0343	17.7568
	hsa-miR-20a#	-2.18085	0.0356757	0.129701	-7.06895	134.266	24.6511	31.72
	hsa-miR-30b	2.17242	0.0363529	0.131578	7.67385	0.00489714	20.2235	12.5497
	hsa-miR-18a	-2.16035	0.0373422	0.132241	-5.08464	33.9336	22.3896	27.4743
	hsa-miR-328	-2.16398	0.0370428	0.132241	-5.38394	41.7568	23.5654	28.9493
	hsa-miR-193b	2.16305	0.0371191	0.132241	6.47056	0.0112763	18.9968	12.5263
	hsa-miR-32	-2.16069	0.0373145	0.132241	-5.87364	58.6331	24.3159	30.1895
	hsa-miR-519b-3p	2.16033	0.0373443	0.132241	5.96645	0.0159926	40	34.0335
	hsa-miR-181a-2#	-2.13804	0.0392346	0.138336	-6.44883	87.3555	25.5335	31.9823
	HSA-MIR-1248	-2.13542	0.0394625	0.138542	-3.45405	10.959	36.546	40
	hsa-miR-509-3-5p	-2.12839	0.0400792	0.140106	-1.46033	2.75171	38.5397	40
	HSA-MIR-1179	-2.10164	0.0425045	0.147952	-3.03172	8.17786	34.9427	37.9744
	hsa-miR-488	2.09938	0.0427152	0.148055	3.15592	0.112195	40	36.8441
	HSA-MIR-1274B	2.09273	0.0433407	0.149589	7.16276	0.00697901	19.4607	12.2979
	hsa-let-7e	-2.0679	0.0457478	0.155277	-7.53472	185.428	18.7002	26.235
	hsa-miR-93#	-2.05679	0.0468615	0.1584	-6.26638	76.9781	22.4305	28.6968
	hsa-miR-337-3p	-2.05203	0.0473468	0.159382	-2.99907	7.99485	37.0009	40
	hsa-miR-145#	-2.04146	0.0484385	0.162388	-3.6341	12.4158	36.3659	40
	hsa-miR-181c#	-2.03244	0.049388	0.164895	-5.87867	58.8378	33.2648	39.1434
	hsa-miR-520c-3p	2.03046	0.0495985	0.164925	6.33822	0.0123597	39.7218	33.3836
	hsa-miR-26a-2#	-2.02772	0.0498907	0.165225	-3.06208	8.35174	36.9379	40
	hsa-miR-331-5p	-2.01341	0.0514429	0.168673	-6.18432	72.7218	29.4054	35.5897
	hsa-miR-601	2.01244	0.0515505	0.168673	4.09168	0.058652	38.0541	33.9624
	hsa-miR-369-3p	-2.00731	0.0521186	0.169853	-4.59361	24.1443	35.4064	40
	hsa-miR-211	-2.00393	0.0524949	0.1704	-3.97419	15.7163	36.0258	40
	hsa-miR-302d	-1.99903	0.0530466	0.171347	-0.81445	1.75863	39.1855	40
	hsa-miR-181c	1.99762	0.0532055	0.171347	4.8287	0.0351897	32.0011	27.1724
	HSA-MIR-520D-3P	1.9791	0.0553388	0.176825	6.09789	0.0146	39.2421	33.1442
	hsa-miR-524-5p	-1.97153	0.0562323	0.178287	-2.46761	5.53125	37.5324	40
	HSA-MIR-548J	-1.97161	0.0562228	0.178287	-3.85414	14.4614	36.1459	40
	hsa-miR-454#	-1.96168	0.0574131	0.18063	-3.61316	12.2368	36.0296	39.6428
	hsa-miR-938	-1.96218	0.057353	0.18063	-2.62594	6.17287	37.3741	40
	hsa-miR-29b	-1.95954	0.0576727	0.180752	-4.41177	21.2851	24.004	28.4158
	hsa-miR-532-3p	-1.93655	0.0605238	0.188964	-6.47387	88.8849	23.5926	30.0664
	hsa-miR-485-3p	-1.91837	0.0628632	0.195521	-3.46125	11.0139	36.5388	40
	hsa-miR-770-5p	-1.90496	0.0646384	0.200281	-2.90641	7.49749	37.0936	40
	hsa-let-7f	-1.89793	0.0655863	0.202142	-6.69522	103.625	26.5237	33.2189
	HSA-MIR-338-5P	-1.89685	0.0657333	0.202142	-3.29031	9.78325	35.0422	38.3325
	hsa-miR-629	-1.89492	0.0659958	0.20219	-3.42164	10.7156	32.367	35.7887
	hsa-miR-518b	1.88449	0.0674318	0.205818	4.07991	0.0591322	39.9332	35.8533
	hsa-miR-708	-1.8797	0.0681006	0.207087	-4.56275	23.6333	31.9231	36.4859
	mmu-let-7d#	-1.86331	0.0704307	0.213379	-4.62569	24.6871	35.3743	40
	hsa-miR-769-3p	-1.85544	0.0715727	0.215244	-1.32806	2.51064	38.6719	40
	hsa-miR-518e	1.85634	0.0714408	0.215244	5.61622	0.0203868	38.4382	32.822
	hsa-miR-545	-1.84423	0.0732275	0.219414	-4.9897	31.7725	32.8549	37.8446
	hsa-miR-641	-1.84143	0.0736468	0.219865	-1.13671	2.1988	38.8633	40
	hsa-miR-125a-3p	1.83893	0.0740222	0.220182	3.45984	0.0908833	34.8022	31.3423
	hsa-miR-212	-1.82959	0.075439	0.223584	-6.11028	69.0838	29.6893	35.7995
	hsa-miR-454	-1.82172	0.0766501	0.226353	-3.69779	12.9761	15.3827	19.0805
	hsa-miR-30a-5p	1.78566	0.0824148	0.242065	4.65338	0.0397367	20.5965	15.9431
	hsa-miR-324-3p	1.78421	0.0826535	0.242065	3.99018	0.0629269	22.9278	18.9376
	hsa-miR-624	-1.78297	0.0828583	0.242065	-3.49482	11.2732	36.5052	40
	hsa-miR-192#	-1.77086	0.0848838	0.247099	-3.92489	15.1883	32.4816	36.4065
	hsa-miR-184	1.76391	0.0860644	0.249648	3.1893	0.109629	39.5281	36.3388
	hsa-miR-146b	1.75113	0.0882729	0.255149	9.8454	0.00108702	32.7921	22.9467
	hsa-miR-638	1.74281	0.0897343	0.257553	4.23516	0.0530994	39.4344	35.1992
	dme-miR-7	-1.7439	0.0895432	0.257553	-4.65087	25.1219	32.5987	37.2495
	hsa-miR-30a-3p	1.71498	0.0947761	0.271073	4.68672	0.0388291	26.2664	21.5797
	hsa-miR-151-3p	-1.69577	0.0983915	0.279459	-3.89151	14.8409	18.3449	22.2364
	hsa-miR-518f	1.69671	0.098213	0.279459	5.02576	0.030697	38.1113	33.0855
	hsa-miR-28-3p	1.68129	0.101193	0.286421	5.60522	0.0205429	24.593	18.9878
	hsa-miR-943	-1.67396	0.102636	0.289505	-1.84774	3.59937	38.1523	40
	hsa-miR-425-5p	-1.66718	0.103985	0.292301	-5.56298	47.2742	32.4006	37.9636
	hsa-miR-483-5p	1.64851	0.107778	0.301926	4.55424	0.0425636	39.0761	34.5219
	hsa-miR-301b	-1.6405	0.10944	0.305536	-4.26115	19.175	29.5794	33.8405
	hsa-miR-639	1.63417	0.110768	0.307857	3.04602	0.121076	37.6786	34.6326
	hsa-miR-888	-1.63295	0.111024	0.307857	-1.63124	3.09778	37.5601	39.1913
	hsa-miR-125b-2#	1.62661	0.112371	0.308774	5.50351	0.0220434	37.3401	31.8366
	HSA-MIR-1180	-1.62769	0.112141	0.308774	-2.03604	4.10117	37.4211	39.4571
	hsa-miR-491-3p	-1.62061	0.113657	0.310942	-1.05969	2.08448	38.9403	40
	hsa-miR-92a-1#	-1.61733	0.114366	0.311838	-3.55797	11.7776	36.442	40
	hsa-miR-381	-1.61292	0.115324	0.313404	-3.61746	12.2734	36.3825	40
	hsa-let-7b	1.60925	0.116124	0.313497	5.43858	0.0230581	40	34.5614
	hsa-miR-125a-5p	1.60952	0.116066	0.313497	5.48798	0.022282	26.858	21.37
	hsa-miR-150	1.60067	0.118017	0.315933	6.09609	0.0146182	32.5767	26.4806
	HSA-MIR-151-5P	-1.59992	0.118185	0.315933	-5.31176	39.7192	24.7618	30.0736
	hsa-miR-497	1.59685	0.11887	0.316727	4.86638	0.0342826	35.4981	30.6318
	hsa-miR-27b#	-1.58657	0.121182	0.3208	-4.37492	20.7483	31.3735	35.7485
	hsa-miR-655	-1.58692	0.121104	0.3208	-2.61645	6.13237	37.3836	40
	hsa-miR-320	1.5815	0.122338	0.322815	3.74689	0.0744861	17.686	13.9391
	hsa-miR-193b#	1.57713	0.12334	0.324413	4.58189	0.0417556	38.2829	33.7011
	hsa-miR-29b-1#	-1.5682	0.125411	0.328803	-2.71451	6.56372	37.2855	40
	mmu-miR-124a	1.56613	0.125894	0.329015	5.10989	0.0289581	31.7477	26.6378
	hsa-miR-99a#	1.56234	0.126785	0.330288	5.06364	0.0299015	35.3448	30.2812
	mmu-miR-129-3p	-1.55525	0.128462	0.332537	-2.94663	7.70948	37.0534	40
	HSA-MIR-144	-1.55616	0.128246	0.332537	-3.34526	10.163	36.6547	40
	hsa-miR-126	-1.54215	0.13161	0.339612	-6.28539	77.9991	30.7923	37.0777
	hsa-miR-335	1.5378	0.13267	0.34127	2.97792	0.126927	22.8468	19.8688
	hsa-miR-553	-1.53231	0.134015	0.342577	-2.35053	5.10012	37.6495	40
	rno-miR-7#	-1.52533	0.135743	0.345282	-5.04929	33.1121	17.5802	22.6295
	hsa-miR-628-3p	-1.52463	0.135918	0.345282	-4.29214	19.5913	25.8875	30.1797
	hsa-miR-542-5p	-1.52015	0.137037	0.347048	-3.0337	8.18907	36.9663	40
	hsa-miR-551a	-1.50047	0.142041	0.35861	-2.80078	6.96818	37.1992	40
	hsa-miR-29b-2#	-1.49623	0.143137	0.360265	-3.58161	11.9722	30.3345	33.9161
	hsa-miR-532	-1.49167	0.144327	0.362144	-3.23806	9.43523	18.7771	22.0152
	HSA-MIR-1290	1.4866	0.145656	0.364364	3.6593	0.0791481	37.391	33.7317
	hsa-miR-181a	1.46961	0.150182	0.373249	5.67781	0.0195347	30.0218	24.344
	hsa-miR-500	-1.46815	0.150577	0.373249	-3.6033	12.1535	36.3967	40
	hsa-miR-550	-1.46836	0.150521	0.373249	-1.40946	2.65639	38.5905	40
	hsa-miR-146b-3p	1.45754	0.153467	0.379262	2.84252	0.139417	28.0131	25.1706
	HSA-MIR-720	1.45428	0.154363	0.380329	5.09829	0.0291919	19.6094	14.5111
	hsa-miR-101#	-1.44608	0.156636	0.381636	-3.12786	8.74139	36.5311	39.659
	hsa-miR-25#	-1.44842	0.155983	0.381636	-2.80932	7.00954	35.1568	37.9661
	hsa-miR-654	-1.44976	0.155612	0.381636	-1.92551	3.7987	38.0745	40
	hsa-miR-21	1.44563	0.15676	0.381636	4.30573	0.0505644	21.5362	17.2305
	hsa-miR-455-3p	-1.42558	0.162433	0.387828	-1.78431	3.44454	38.2157	40
	hsa-miR-525	-1.42408	0.162864	0.387828	-1.44311	2.71906	38.5569	40
	hsa-miR-586	-1.42723	0.161961	0.387828	-1.09746	2.13978	38.9025	40
	hsa-miR-384	-1.42566	0.162412	0.387828	-1.80799	3.50154	38.192	40
	hsa-miR-220c	-1.42675	0.162099	0.387828	-2.32345	5.00526	37.6766	40
	hsa-miR-105	-1.42617	0.162266	0.387828	-2.00168	4.00465	37.9983	40
	hsa-miR-873	-1.42327	0.163097	0.387828	-1.32433	2.50416	38.6757	40
	hsa-miR-519c	1.42603	0.162304	0.387828	4.1384	0.0567828	39.2715	35.1331
	hsa-miR-544	-1.41979	0.164101	0.387961	-1.02132	2.02977	38.9787	40
	hsa-miR-556-5p	-1.41993	0.164061	0.387961	-1.02956	2.04141	38.9704	40
	hsa-miR-298	-1.41523	0.165425	0.389777	-0.824183	1.77053	39.1758	40
	hsa-miR-872	-1.41273	0.166153	0.389777	-0.754779	1.68737	39.2452	40
	HSA-MIR-1224-3P	-1.41223	0.166299	0.389777	-0.742838	1.67346	39.2572	40
	hsa-miR-453	-1.40601	0.168126	0.391471	-0.62924	1.54675	39.3708	40
	hsa-miR-99b	1.40489	0.168457	0.391471	3.73373	0.0751682	24.0912	20.3575
	hsa-miR-518e#	-1.40722	0.16777	0.391471	-0.647345	1.56628	39.3527	40
	hsa-miR-34b	-1.40268	0.169109	0.391873	-3.38619	10.4555	36.6138	40
	hsa-miR-216b	-1.4001	0.169875	0.392536	-1.87279	3.6624	38.1272	40
	hsa-miR-100	1.39758	0.170624	0.393156	5.19319	0.0273335	33.5044	28.3112
	hsa-miR-188-3p	-1.39275	0.17207	0.395375	-1.73139	3.32048	38.2686	40
	hsa-miR-449b	-1.3896	0.173018	0.396439	-1.87744	3.67423	35.0725	36.95
	hsa-miR-7-2#	-1.38563	0.174218	0.397796	-3.93635	15.3094	34.8036	38.74
	hsa-miR-886-5p	-1.38442	0.174583	0.397796	-3.06044	8.34227	26.2968	29.3572
	hsa-let-7g#	-1.38238	0.175203	0.3981	-2.68148	6.41512	36.6811	39.3626
	HSA-MIR-1274A	1.37761	0.17666	0.399194	3.66492	0.0788405	20.348	16.6831
	hsa-miR-520b	1.37919	0.176178	0.399194	4.79759	0.0359569	37.0882	32.2906
	hsa-miR-34a	1.37482	0.177517	0.400025	3.60016	0.0824603	29.861	26.2608
	hsa-miR-642	-1.3678	0.179687	0.40277	-4.36916	20.6656	33.1833	37.5524
	hsa-miR-24-1#	1.36769	0.17972	0.40277	0.374433	0.771408	40	39.6256
	hsa-miR-15b	-1.35726	0.182982	0.40896	-3.74866	13.4418	19.414	23.1626
	hsa-miR-484	1.34884	0.185646	0.41088	6.13984	0.0141816	29.7246	23.5848
	hsa-miR-650	-1.35164	0.184758	0.41088	-4.2356	18.8383	30.353	34.5886
	hsa-miR-363#	-1.3482	0.18585	0.41088	-2.30909	4.9557	37.6909	40
	hsa-miR-649	-1.34857	0.185732	0.41088	-0.634474	1.55237	39.3655	40
	hsa-miR-30c-1#	-1.34086	0.188201	0.414956	-1.78916	3.45613	38.2108	40
	HSA-MIR-548E	-1.33479	0.19016	0.417026	-2.40104	5.28184	37.599	40
	hsa-miR-548b-5p	-1.33571	0.189862	0.417026	-2.71957	6.58675	34.1084	36.828
	hsa-miR-128a	-1.32195	0.19436	0.425097	-3.71395	13.1223	26.4785	30.1924
	hsa-miR-376a#	-1.31956	0.195148	0.425684	-2.80869	7.00647	37.1913	40
	hsa-miR-10b	-1.31643	0.196187	0.426812	-1.9557	3.87903	37.4816	39.4373
	hsa-miR-517#	-1.30798	0.199006	0.431796	-1.80105	3.48473	37.7952	39.5962
	hsa-miR-876-3p	-1.29501	0.203399	0.437843	-1.7868	3.45048	38.2132	40
	HSA-MIR-1255A	-1.28718	0.206084	0.442458	-0.234483	1.17649	39.7655	40
	HSA-MIR-1247	1.27939	0.208784	0.447081	0.868124	0.547859	40	39.1319
	hsa-miR-378	-1.27725	0.209531	0.44751	-2.9458	7.705	35.5136	38.4594
	HSA-MIR-1270	-1.27092	0.211749	0.45107	-2.28215	4.86401	37.1022	39.3843
	hsa-miR-130b#	-1.26255	0.214709	0.456186	-4.00956	16.1064	35.5332	39.5428
	hsa-miR-422a	-1.26021	0.215543	0.456435	-3.00174	8.00963	30.4631	33.4648
	hsa-miR-15b#	-1.25909	0.215942	0.456435	-3.57058	11.8809	34.2827	37.8533
	HSA-MIR-548K	-1.25428	0.217665	0.458892	-3.1265	8.73311	35.5522	38.6787
	hsa-miR-502	-1.24588	0.220699	0.461893	-3.2707	9.65113	31.5817	34.8524
	hsa-miR-582-3p	-1.24565	0.220782	0.461893	-3.01674	8.09336	36.9833	40
	hsa-miR-365	1.23669	0.224052	0.467538	5.09884	0.0291808	32.779	27.6802
	hsa-miR-886-3p	-1.2277	0.227371	0.473255	-3.32613	10.0292	30.9924	34.3185
	hsa-miR-30c	1.22203	0.229483	0.475275	3.93585	0.0653416	18.9548	15.019
	hsa-miR-483-3p	-1.22197	0.229503	0.475275	-0.186374	1.1379	39.8136	40
	hsa-miR-450b-3p	-1.2168	0.231441	0.477214	-0.183483	1.13562	39.8165	40
	rno-miR-29c#	-1.21636	0.231606	0.477214	-4.45468	21.9277	30.7364	35.1911
	hsa-miR-671-3p	-1.21289	0.232917	0.47871	-3.0179	8.09985	30.3843	33.4022
	hsa-miR-29a#	-1.20336	0.236536	0.48131	-3.00908	8.05051	30.8588	33.8679
	hsa-miR-213	-1.20478	0.235994	0.48131	-3.90936	15.0257	28.7919	32.7013
	hsa-miR-551b#	-1.2037	0.236406	0.48131	-0.176576	1.1302	39.8234	40
	hsa-miR-871	-1.2037	0.236406	0.48131	-0.176576	1.1302	39.8234	40
	hsa-miR-33a#	-1.18696	0.242863	0.492958	-3.02152	8.12025	27.3993	30.4209
	hsa-miR-19a	1.18391	0.244053	0.494147	3.59309	0.0828653	21.6697	18.0766
	hsa-miR-127-5p	-1.16993	0.249567	0.50388	-0.663929	1.58439	39.3361	40
	hsa-miR-18a#	-1.16861	0.250092	0.50388	-2.42913	5.38567	33.3625	35.7916
	hsa-miR-106a#	-1.16489	0.251573	0.505619	-1.84607	3.5952	38.1539	40
	hsa-miR-432#	-1.1594	0.253774	0.508793	-2.24317	4.73436	37.7568	40
	hsa-miR-502-3p	-1.15609	0.255108	0.510216	-2.9083	7.50732	30.5508	33.4591
	hsa-miR-382	-1.1515	0.256969	0.512684	-1.46425	2.7592	38.5358	40
	hsa-miR-103	-1.14845	0.258209	0.513906	-2.54621	5.84096	19.6698	22.216
	hsa-miR-505	-1.14098	0.261264	0.518724	-3.32801	10.0422	30.1439	33.4719
	hsa-miR-198	1.13727	0.262789	0.520488	2.80711	0.142881	40	37.1929
	hsa-miR-199b	-1.12709	0.267016	0.527582	-2.02608	4.07297	37.9739	40
	hsa-miR-20b	-1.11995	0.270007	0.532207	-2.74449	6.70151	19.9965	22.741
	hsa-miR-330-5p	-1.11686	0.271306	0.533481	-2.74313	6.69523	37.2569	40
	mmu-miR-496	-1.10784	0.275133	0.538418	-1.85827	3.62572	38.1417	40
	hsa-miR-200c	1.10273	0.27732	0.541402	5.10641	0.029028	22.6482	17.5418
	hsa-miR-186#	-1.08555	0.284751	0.554296	-2.35294	5.10864	37.6471	40
	hsa-miR-627	-1.08434	0.28528	0.554296	-2.86218	7.27115	30.1952	33.0574
	hsa-miR-20a	1.08261	0.286039	0.554454	2.80678	0.142914	17.7673	14.9605
	hsa-miR-195	1.06507	0.293797	0.568147	2.13346	0.227911	20.7915	18.6581
	hsa-miR-489	-1.05784	0.297035	0.573054	-1.83546	3.56886	35.9579	37.7933
	hsa-miR-581	-1.04951	0.300801	0.578953	-0.122198	1.08839	39.8778	40
	hsa-miR-597	-1.01923	0.314761	0.6044	-2.63215	6.19947	31.4071	34.0392
	hsa-miR-22	1.01149	0.318402	0.60996	4.31324	0.0503019	30.631	26.3178
	hsa-miR-548c	-1.00648	0.320772	0.613063	-1.26677	2.40622	38.101	39.3678
	hsa-miR-374b#	-1.00346	0.322203	0.614363	-0.633364	1.55118	39.3666	40
	hsa-miR-99b#	0.999831	0.323935	0.616229	3.02075	0.123215	28.6109	25.5902
	hsa-miR-23a#	-0.986902	0.330148	0.626592	-0.551107	1.46521	39.4489	40
	ath-miR159a	0.98465	0.331238	0.627206	2.36734	0.193803	40	37.6327
	hsa-miR-589	-0.983012	0.332033	0.627259	-2.04125	4.11603	33.9951	36.0363
	hsa-miR-628-5p	-0.979422	0.333779	0.629105	-2.4027	5.2879	21.381	23.7837
	hsa-miR-361-3p	-0.970169	0.338308	0.634164	-3.01032	8.05743	31.8059	34.8162
	hsa-miR-519e	0.969192	0.338789	0.634164	2.80618	0.142973	40	37.1938
	ath-miR159a	-0.971403	0.337702	0.634164	-1.93282	3.818	38.0672	40
	hsa-miR-616	-0.966192	0.340268	0.635477	-2.29982	4.92396	34.5662	36.866
	HSA-MIR-1276	0.951676	0.347483	0.647473	2.03239	0.24445	38.7525	36.7201
	hsa-miR-520h	0.944567	0.351053	0.652639	2.31652	0.200751	40	37.6835
	HSA-MIR-548P	-0.937402	0.354676	0.657879	-0.536729	1.45068	39.4633	40
	hsa-miR-505#	-0.920325	0.363409	0.672553	-2.35231	5.10642	30.9999	33.3523
	HSA-MIR-1262	-0.916675	0.365294	0.674515	-1.60225	3.03616	38.3978	40
	hsa-miR-939	-0.904802	0.371468	0.684371	-3.13591	8.79031	25.0356	28.1715
	hsa-miR-342-3p	0.892572	0.377898	0.694652	4.25195	0.0524851	30.5118	26.2599
	hsa-miR-572	-0.884217	0.382331	0.701226	-2.12216	4.35347	33.2962	35.4184
	hsa-miR-190b	0.871901	0.388927	0.711195	2.83556	0.140091	32.674	29.8384
	HSA-MIR-1204	-0.870827	0.389505	0.711195	-2.47132	5.54552	37.5287	40
	hsa-miR-545#	-0.861586	0.394506	0.718722	-1.91442	3.76962	35.5956	37.51
	hsa-miR-383	-0.85731	0.396833	0.719007	-0.780224	1.7174	39.2198	40
	HSA-MIR-320B	0.85913	0.395842	0.719007	2.59439	0.165581	33.8098	31.2154
	hsa-miR-875-5p	-0.854964	0.398114	0.719007	-1.55019	2.92856	38.4498	40
	HSA-MIR-664	-0.854846	0.398178	0.719007	-3.41846	10.692	20.4932	23.9116
	hsa-miR-208	-0.848514	0.401648	0.723675	-1.84125	3.58321	38.1587	40
	HSA-MIR-1256	-0.846521	0.402745	0.724055	-1.51465	2.8573	38.4853	40
	HSA-MIR-1203	-0.844411	0.403907	0.724552	-2.08775	4.25085	37.9123	40
	hsa-miR-653	-0.842699	0.404852	0.724658	-1.80799	3.50154	38.192	40
	hsa-miR-101	-0.840707	0.405952	0.725041	-2.10319	4.29658	23.3969	25.5001
	hsa-miR-552	-0.838463	0.407195	0.725676	-1.89565	3.72088	38.1044	40
	hsa-miR-337-5p	-0.827744	0.413162	0.732076	-1.5615	2.95161	36.5924	38.1539
	hsa-miR-206	-0.828943	0.412491	0.732076	-1.92939	3.80894	38.0706	40
	hsa-miR-516-3p	0.827192	0.413471	0.732076	1.5355	0.344959	39.55	38.0145
	hsa-miR-216a	-0.812153	0.421937	0.745452	-1.73139	3.32048	38.2686	40
	hsa-miR-20b#	-0.808539	0.423987	0.74746	-2.01088	4.03027	37.9891	40
	hsa-miR-592	-0.805417	0.425763	0.748977	-1.08647	2.12354	37.1749	38.2614
	hsa-miR-155#	-0.803227	0.427011	0.749561	-0.825917	1.77266	39.1741	40
	ath-miR159a	0.795072	0.43168	0.756133	2.00687	0.248813	40	37.9931
	hsa-miR-659	-0.788897	0.435235	0.760036	-1.74951	3.36245	37.5306	39.2802
	HSA-MIR-1301	-0.787977	0.435766	0.760036	-2.56299	5.90929	37.437	40
	hsa-miR-140-3p	-0.781806	0.43934	0.761398	-1.75209	3.36847	22.2193	23.9714
	hsa-miR-372	0.782358	0.439019	0.761398	1.02257	0.492238	38.9856	37.963
	hsa-miR-518c	0.784982	0.437498	0.761398	1.64302	0.320186	40	38.357
	hsa-miR-520g	-0.779505	0.440677	0.7621	-1.60478	3.04149	38.3952	40
	hsa-miR-423-5p	0.744898	0.461073	0.790688	2.11249	0.231248	26.7139	24.6014
	hsa-miR-340	-0.746264	0.460258	0.790688	-1.39047	2.62164	21.0259	22.4163
	mmu-miR-491	0.747673	0.459418	0.790688	2.14023	0.226843	27.5003	25.36
	hsa-miR-136	-0.749583	0.458281	0.790688	-1.75859	3.38368	38.2414	40
	hsa-miR-30d#	-0.740517	0.463695	0.793519	-2.18009	4.53181	29.5197	31.6998
	hsa-miR-194	-0.723058	0.474224	0.809845	-2.14521	4.42358	24.9764	27.1216
	hsa-miR-132	-0.721414	0.475223	0.809858	-2.64401	6.25068	24.6391	27.2831
	hsa-miR-92a	-0.711864	0.481047	0.81808	-1.38367	2.60931	17.874	19.2577
	HSA-MIR-548M	-0.69257	0.492936	0.836559	-1.46822	2.7668	38.5318	40
	hsa-miR-10a#	0.684526	0.49794	0.840158	0.549457	0.683277	39.559	39.0095
	hsa-miR-361	-0.687173	0.49629	0.840158	-2.41382	5.32882	28.3373	30.7511
	hsa-miR-148a#	-0.68421	0.498138	0.840158	-1.75441	3.37389	37.3775	39.1319
	HSA-MIR-1249	-0.677047	0.502618	0.842504	-1.44311	2.71906	38.5569	40
	ath-miR159a	-0.677252	0.50249	0.842504	-1.07276	2.10345	38.9272	40
	hsa-miR-141#	0.678889	0.501464	0.842504	2.38805	0.19104	36.2431	33.8551
	hsa-miR-520e	0.663238	0.51132	0.855336	1.16525	0.445888	38.5741	37.4088
	hsa-miR-604	-0.653056	0.517788	0.864389	-1.67228	3.18719	38.3277	40
	HSA-MIR-1285	0.640302	0.525951	0.876228	1.73766	0.299856	39.1018	37.3641
	hsa-miR-518a-3p	0.636855	0.528169	0.876354	1.46935	0.361144	39.0556	37.5862
	hsa-miR-615-5p	-0.637856	0.527525	0.876354	-1.01459	2.02032	38.9854	40
	hsa-miR-559	0.635155	0.529265	0.876394	0.838979	0.559039	40	39.161
	hsa-miR-571	-0.619491	0.539417	0.8914	-0.865352	1.82178	39.1346	40
	hsa-miR-516b	-0.617467	0.540737	0.891779	-1.50765	2.84346	38.1212	39.6288
	hsa-miR-362-3p	-0.607933	0.546973	0.900249	-1.6761	3.19562	27.3774	29.0535
	hsa-miR-10a	0.601755	0.551034	0.905112	1.82908	0.281445	30.1512	28.3221
	hsa-miR-508-5p	-0.598551	0.553146	0.906761	-1.30526	2.47128	38.6947	40
	hsa-miR-142-3p	-0.595167	0.555381	0.908604	-2.28724	4.88121	27.0475	29.3347
	mmu-miR-153	-0.590888	0.558215	0.911417	-0.466098	1.38137	39.0437	39.5098
	hsa-miR-744	-0.583498	0.563125	0.917601	-1.46274	2.75631	21.4624	22.9251
	hsa-miR-219	-0.577781	0.566937	0.918326	-1.32747	2.50962	37.0842	38.4116
	hsa-miR-651	-0.578488	0.566466	0.918326	-1.07604	2.10824	36.1785	37.2546
	hsa-miR-330	-0.578214	0.566648	0.918326	-1.96815	3.91267	29.4491	31.4173
	hsa-miR-922	-0.573932	0.569512	0.918835	-1.45013	2.73233	38.5499	40
	HSA-MIR-1283	0.571089	0.571418	0.918835	0.884317	0.541744	40	39.1157
	hsa-miR-524	0.571504	0.571139	0.918835	1.10236	0.465754	40	38.8976
	hsa-miR-643	-0.570602	0.571744	0.918835	-0.528621	1.44255	39.008	39.5367
	hsa-miR-526b	-0.567842	0.573597	0.920005	-1.5287	2.88525	37.7811	39.3097
	hsa-miR-149#	-0.560844	0.57831	0.92427	-1.4021	2.64286	38.5979	40
	hsa-miR-590-5p	-0.560538	0.578516	0.92427	-1.26612	2.40513	17.4169	18.683
	ath-miR159a	-0.552175	0.584173	0.930097	-1.12464	2.18047	38.8754	40
	hsa-miR-652	-0.551785	0.584438	0.930097	-1.08835	2.1263	19.6811	20.7695
	hsa-miR-122	-0.548704	0.586529	0.931613	-1.12083	2.17472	38.8792	40
	hsa-miR-579	-0.545985	0.588378	0.932122	-1.18414	2.27228	33.5773	34.7615
	hsa-miR-523	0.544881	0.589129	0.932122	1.61018	0.327557	39.3779	37.7677
	hsa-miR-34b	-0.5232	0.603978	0.953772	-0.80435	1.74636	39.1957	40
	hsa-miR-148b#	-0.521403	0.605216	0.953886	-1.58287	2.99565	28.771	30.3539
	hsa-miR-378	-0.516108	0.608872	0.957803	-1.62175	3.07749	22.9121	24.5339
	hsa-miR-516a-5p	0.513251	0.61085	0.959069	0.742838	0.597563	40	39.2572
	hsa-miR-575	-0.503554	0.617582	0.967782	-1.20658	2.30789	38.7934	40
	hsa-miR-220	-0.501281	0.619165	0.968407	-0.948829	1.9303	39.0512	40
	HSA-MIR-1288	-0.498158	0.621342	0.969958	-1.40535	2.64882	38.5947	40
	hsa-miR-574-3p	0.492065	0.625602	0.974748	1.06837	0.476857	17.1507	16.0824
	hsa-miR-541	-0.486198	0.629716	0.979292	-0.849955	1.80244	39.15	40
	hsa-miR-374	-0.483565	0.631565	0.980305	-0.908514	1.87711	16.6504	17.5589
	hsa-miR-23b	-0.474786	0.637751	0.988031	-0.8456	1.79701	39.1544	40
	hsa-miR-29a	0.396445	0.694071	1	1.0388	0.486733	18.1357	17.0969
	hsa-miR-380-3p	1.5825e-14	1	1	2.84217e-14	1	40	40
	hsa-miR-299-3p	3.59844e-13	1	1	2.84217e-14	1	40	40
	hsa-miR-28	0.0168276	0.986665	1	0.04015	0.972554	21.3578	21.3176
	hsa-miR-377	1.54122e-14	1	1	2.84217e-14	1	40	40
	hsa-miR-30e-3p	-0.437101	0.664598	1	-1.42535	2.68581	22.7428	24.1681
	hsa-let-7f-2#	0.080056	0.936627	1	0.13916	0.908048	39.3466	39.2075
	hsa-miR-23b#	3.59844e-13	1	1	2.84217e-14	1	40	40
	hsa-miR-485-5p	3.59844e-13	1	1	2.84217e-14	1	40	40
	hsa-miR-302b	-0.0801564	0.936548	1	-0.163067	1.11966	39.08	39.243
	hsa-miR-324-5p	0.378604	0.707162	1	1.30765	0.403978	28.0056	26.698
	hsa-miR-299-5p	-0.189143	0.851022	1	-0.409545	1.32827	39.5905	40
	hsa-miR-214	-0.103857	0.917848	1	-0.219243	1.16412	36.4835	36.7027
	hsa-miR-490	1.75184e-14	1	1	2.84217e-14	1	40	40
	hsa-miR-302b#	3.59844e-13	1	1	2.84217e-14	1	40	40
	hsa-miR-30c-2#	1.80163e-14	1	1	2.84217e-14	1	40	40
	hsa-miR-431#	3.59844e-13	1	1	2.84217e-14	1	40	40
	hsa-miR-100#	-0.206511	0.837532	1	-0.45786	1.3735	39.5421	40
	HSA-MIR-1182	3.59844e-13	1	1	2.84217e-14	1	40	40
	hsa-let-7a#	3.59844e-13	1	1	2.84217e-14	1	40	40
	hsa-miR-22#	0.0262794	0.979177	1	0.086969	0.941499	28.1473	28.0603
	hsa-miR-376b	-0.408341	0.685395	1	-0.718983	1.64602	39.281	40
	hsa-miR-412	1.27554e-14	1	1	2.84217e-14	1	40	40
	hsa-miR-455	0.369727	0.713709	1	0.686793	0.621233	35.9996	35.3128
	hsa-miR-302c	-0.357537	0.722736	1	-0.626119	1.54341	39.3739	40
	hsa-miR-674	4.342e-14	1	1	2.84217e-14	1	40	40
	hsa-let-7g	0.430202	0.669562	1	0.893721	0.538224	17.1214	16.2276
	hsa-miR-672	1.47261e-14	1	1	2.84217e-14	1	40	40
	hsa-miR-302c#	8.03038e-14	1	1	2.84217e-14	1	40	40
	hsa-miR-218-2#	3.59844e-13	1	1	2.84217e-14	1	40	40
	hsa-miR-302d#	3.59844e-13	1	1	2.84217e-14	1	40	40
	hsa-miR-488	0	1	1	0	1	40	40
	hsa-miR-105#	1.74528e-14	1	1	2.84217e-14	1	40	40
	HSA-MIR-1183	8.07447e-14	1	1	3.55271e-14	1	40	40
	hsa-miR-708#	1.74528e-14	1	1	2.84217e-14	1	40	40
	hsa-miR-34a#	0.290466	0.773094	1	1.07321	0.475259	30.3884	29.3152
	hsa-miR-204	0.0807215	0.936102	1	0.25271	0.839319	35.9758	35.7231
	hsa-miR-154	1.67983e-14	1	1	2.84217e-14	1	40	40
	hsa-miR-186	0.0115895	0.990816	1	0.0235595	0.983802	14.9925	14.969
	ath-miR159a	0.421111	0.676128	1	0.821243	0.565954	40	39.1788
	hsa-miR-887	3.59844e-13	1	1	2.84217e-14	1	40	40
	hsa-miR-891a	0.0475597	0.962325	1	0.0784702	0.947061	36.7908	36.7123
	HSA-MIR-1260	-0.130423	0.896944	1	-0.48374	1.39836	25.7533	26.237
	ath-miR159a	1.41559e-14	1	1	2.84217e-14	1	40	40
	HSA-MIR-1250	9.51241e-14	1	1	2.84217e-14	1	40	40
	HSA-MIR-1205	3.59844e-13	1	1	2.84217e-14	1	40	40
	ath-miR159a	1.18494e-14	1	1	2.84217e-14	1	40	40
	hsa-miR-148b	0.101559	0.919659	1	0.299095	0.812762	25.7765	25.4774
	hsa-miR-130b	0.229915	0.819433	1	0.7366	0.600152	26.2971	25.5605
	hsa-miR-636	0.0864638	0.931567	1	0.20839	0.865502	31.9005	31.6921
	hsa-miR-891b	1.39581e-14	1	1	2.84217e-14	1	40	40
	HSA-MIR-1263	3.35304e-14	1	1	2.84217e-14	1	40	40
	HSA-MIR-1206	2.07373e-14	1	1	2.84217e-14	1	40	40
	hsa-miR-647	3.1089e-13	1	1	2.84217e-14	1	40	40
	hsa-miR-335#	0.121107	0.904267	1	0.430138	0.742191	28.987	28.5569
	hsa-miR-662	1.34085e-14	1	1	2.84217e-14	1	40	40
	hsa-miR-675	1.48658e-14	1	1	2.84217e-14	1	40	40
	hsa-miR-934	1.77503e-14	1	1	1.42109e-14	1	40	40
	HSA-MIR-765	5.28782e-15	1	1	7.10543e-15	1	40	40
	hsa-miR-129	3.59844e-13	1	1	2.84217e-14	1	40	40
	hsa-miR-18b	-0.191451	0.849226	1	-0.423269	1.34096	38.1539	38.5772
	hsa-miR-875-3p	2.36052e-14	1	1	2.84217e-14	1	40	40
	hsa-miR-892a	4.70091e-14	1	1	2.84217e-14	1	40	40
	hsa-miR-874	0.429311	0.670205	1	1.22183	0.42874	26.2946	25.0728
	HSA-MIR-1245	3.59844e-13	1	1	2.84217e-14	1	40	40
	hsa-miR-637	1.95541e-14	1	1	2.84217e-14	1	40	40
	HSA-MIR-1244	0.426188	0.672458	1	0.932589	0.523917	33.7702	32.8376
	HSA-MIR-1238	1.27896e-14	1	1	2.84217e-14	1	40	40
	hsa-miR-644	1.51167e-14	1	1	2.84217e-14	1	40	40
	hsa-miR-549	1.05025e-14	1	1	2.84217e-14	1	40	40
	hsa-miR-326	-0.355451	0.724285	1	-0.765781	1.70029	33.9057	34.6714
	hsa-miR-208b	2.12262e-14	1	1	2.84217e-14	1	40	40
	mmu-miR-374-5p	0.151817	0.880162	1	0.36125	0.77849	18.4174	18.0562
	HSA-MIR-1324	3.59844e-13	1	1	2.84217e-14	1	40	40
	hsa-miR-92b#	-4.67437e-15	1	1	-7.10543e-15	1	40	40
	hsa-miR-558	4.65005e-14	1	1	2.84217e-14	1	40	40
	hsa-miR-130a#	7.07422e-14	1	1	2.84217e-14	1	40	40
	hsa-let-7d	0.338701	0.736764	1	0.64924	0.637616	21.899	21.2498
	hsa-miR-217	1.61548e-14	1	1	2.84217e-14	1	40	40
	hsa-miR-197	0.0199646	0.98418	1	0.0755131	0.949005	32.9191	32.8436
	hsa-miR-195#	2.10916e-14	1	1	2.84217e-14	1	40	40
	hsa-miR-645	0.152786	0.879403	1	0.225029	0.855578	39.2037	38.9787
	hsa-miR-138-2#	2.20196e-14	1	1	2.84217e-14	1	40	40
	hsa-miR-569	1.48388e-14	1	1	2.84217e-14	1	40	40
	HSA-MIR-1264	6.36447e-15	1	1	1.42109e-14	1	40	40
	hsa-miR-192	-0.386359	0.70146	1	-0.862408	1.81807	22.5404	23.4028
	hsa-miR-33b	-0.158097	0.875247	1	-0.223224	1.16734	39.7768	40
	hsa-miR-19a#	-0.267207	0.790805	1	-0.464019	1.37938	39.536	40
	hsa-miR-135b#	0	1	1	0	1	40	40
	HSA-MIR-1296	-0.33138	0.742241	1	-0.371205	1.29343	39.6288	40
	HSA-MIR-1305	1.64236e-14	1	1	2.84217e-14	1	40	40
	HSA-MIR-1826	2.03771e-14	1	1	2.84217e-14	1	40	40
	HSA-MIR-1304	1.82428e-14	1	1	2.84217e-14	1	40	40
	HSA-MIR-1259	2.43621e-14	1	1	2.84217e-14	1	40	40
	hsa-miR-132#	-0.135983	0.892578	1	-0.308252	1.23821	39.6917	40
	HSA-MIR-1267	-3.57516e-15	1	1	-7.10543e-15	1	40	40
	hsa-miR-346	-6.25217e-15	1	1	-7.10543e-15	1	40	40
	hsa-miR-345	-0.277061	0.783286	1	-0.526087	1.44002	18.952	19.4781
	hsa-miR-202	0.290129	0.773349	1	0.66639	0.630081	39.7176	39.0512
	hsa-miR-520a	1.19541e-14	1	1	2.13163e-14	1	40	40
	hsa-miR-196b	0.185176	0.85411	1	0.301138	0.811612	22.9995	22.6984
	HSA-MIR-1300	0.202811	0.840402	1	0.597188	0.661041	30.5059	29.9088
	HSA-MIR-1265	-0.173162	0.863475	1	-0.284795	1.21824	39.7152	40
	hsa-miR-182#	-0.153279	0.879017	1	-0.351726	1.27609	39.6483	40
	HSA-MIR-1236	6.88313e-15	1	1	1.42109e-14	1	40	40
	hsa-miR-595	1.59337e-14	1	1	2.84217e-14	1	40	40
	HSA-MIR-1243	2.35449e-15	1	1	7.10543e-15	1	40	40
	hsa-miR-499-3p	4.35967e-14	1	1	2.84217e-14	1	40	40
	hsa-miR-494	0.366111	0.716383	1	1.27355	0.41364	32.9402	31.6667
	hsa-miR-504	2.52708e-14	1	1	2.84217e-14	1	40	40
	hsa-miR-518d	0.365325	0.716964	1	1.04656	0.484121	35.9357	34.8892
	hsa-miR-576-5p	4.25662e-14	1	1	1.42109e-14	1	40	40
	hsa-miR-802	1.25651e-14	1	1	2.84217e-14	1	40	40
	hsa-miR-767-3p	4.20728e-15	1	1	7.10543e-15	1	40	40
	HSA-MIR-1278	-0.275393	0.784558	1	-0.595414	1.51091	39.4046	40
	hsa-miR-888#	1.69947e-14	1	1	3.55271e-14	1	40	40
	hsa-miR-609	1.29843e-14	1	1	2.84217e-14	1	40	40
	ath-miR159a	5.26636e-15	1	1	1.42109e-14	1	40	40
	HSA-MIR-620	1.73516e-14	1	1	2.84217e-14	1	40	40
	hsa-miR-585	1.32045e-14	1	1	2.84217e-14	1	40	40
	HSA-MIR-1292	-0.154205	0.878292	1	-0.237831	1.17922	39.7622	40
	mmu-miR-93	-0.424412	0.673741	1	-0.961783	1.94772	18.7439	19.7057
	hsa-miR-520f	0.231082	0.818534	1	0.551905	0.682119	37.1084	36.5565
	hsa-miR-588	2.75357e-14	1	1	1.42109e-14	1	40	40
	HSA-MIR-513C	-0.255021	0.80013	1	-0.459583	1.37514	39.5404	40
	hsa-miR-603	-0.24983	0.804111	1	-0.367198	1.28984	39.6328	40
	hsa-miR-937	0	1	1	0	1	40	40
	hsa-miR-635	-0.456119	0.65099	1	-0.81355	1.75753	36.9652	37.7788
	hsa-miR-614	2.27159e-14	1	1	2.13163e-14	1	40	40
	hsa-miR-623	1.14815e-14	1	1	2.84217e-14	1	40	40
	hsa-miR-518f#	3.59844e-13	1	1	2.84217e-14	1	40	40
	hsa-miR-626	1.16396e-14	1	1	2.84217e-14	1	40	40
	HSA-MIR-548G	6.23137e-14	1	1	2.84217e-14	1	40	40
	HSA-MIR-513B	1.61465e-14	1	1	2.84217e-14	1	40	40
	HSA-MIR-548N	1.51826e-14	1	1	2.84217e-14	1	40	40
	hsa-miR-598	-0.354984	0.724632	1	-0.709317	1.63503	24.1301	24.8394
	hsa-miR-624	1.8612e-14	1	1	2.84217e-14	1	40	40
	hsa-miR-26b	-0.323456	0.748184	1	-0.610457	1.52674	17.2645	17.875
	hsa-miR-10b#	0.392511	0.69695	1	0.921826	0.52784	37.2346	36.3128
	hsa-miR-613	-0.357011	0.723127	1	-0.292724	1.22495	39.7073	40
	hsa-miR-600	3.59844e-13	1	1	2.84217e-14	1	40	40
	HSA-MIR-548I	-0.130468	0.896908	1	-0.143767	1.10479	38.9785	39.1223
	hsa-miR-519e#	0.42284	0.674878	1	0.928252	0.525495	40	39.0717
	hsa-miR-550	-0.432236	0.668098	1	-1.03234	2.04534	36.5682	37.6005
	hsa-miR-561	-3.30258e-15	1	1	-7.10543e-15	1	40	40
	hsa-miR-557	3.59844e-13	1	1	2.84217e-14	1	40	40
	hsa-miR-302a	1.62925e-14	1	1	2.84217e-14	1	40	40
	hsa-miR-377#	-0.269967	0.788697	1	-0.2958	1.22757	39.7042	40
	hsa-miR-452#	-0.278347	0.782307	1	-0.377148	1.29877	39.6229	40
	hsa-miR-567	-9.63272e-15	1	1	-7.10543e-15	1	40	40
	hsa-miR-302a#	3.59844e-13	1	1	2.84217e-14	1	40	40
	hsa-miR-30b#	7.21555e-15	1	1	7.10543e-15	1	40	40
	HSA-MIR-1200	3.59844e-13	1	1	2.84217e-14	1	40	40
	hsa-miR-578	3.59844e-13	1	1	2.84217e-14	1	40	40
	hsa-miR-448	3.59844e-13	1	1	2.84217e-14	1	40	40
	hsa-miR-486	1.59388e-14	1	1	2.84217e-14	1	40	40
	hsa-miR-26a	0.37814	0.707504	1	0.85544	0.552697	17.0787	16.2233
	hsa-miR-32#	-5.81128e-15	1	1	-7.10543e-15	1	40	40
	hsa-let-7b#	3.59844e-13	1	1	2.84217e-14	1	40	40
	hsa-let-7c#	5.77206e-14	1	1	1.42109e-14	1	40	40
	hsa-miR-513-5p	3.76373e-14	1	1	2.84217e-14	1	40	40
	hsa-miR-486-3p	-0.0791407	0.93735	1	-0.0574881	1.04065	39.5309	39.5884
	hsa-miR-29c	-0.0681079	0.946069	1	-0.120874	1.08739	17.0855	17.2064
	hsa-miR-219-2-3p	3.59844e-13	1	1	2.84217e-14	1	40	40
	hsa-miR-215	0.119871	0.905239	1	0.332669	0.794066	37.4501	37.1174
	hsa-miR-27b	0.0958581	0.924154	1	0.30869	0.807374	28.3718	28.0631
	hsa-miR-214#	3.13383e-14	1	1	3.55271e-14	1	40	40
	HSA-MIR-1184	-0.136841	0.891904	1	-0.113219	1.08164	39.8868	40
	hsa-let-7f-1#	3.59844e-13	1	1	2.84217e-14	1	40	40
	hsa-miR-202#	1.91615e-14	1	1	2.84217e-14	1	40	40
	hsa-miR-218-1#	3.59844e-13	1	1	2.84217e-14	1	40	40
	hsa-miR-196a#	3.59844e-13	1	1	2.84217e-14	1	40	40
	HSA-MIR-1178	3.72206e-15	1	1	7.10543e-15	1	40	40
	hsa-miR-143#	3.55651e-14	1	1	2.84217e-14	1	40	40
	hsa-miR-367#	3.59844e-13	1	1	2.84217e-14	1	40	40
	ath-miR159a	3.59844e-13	1	1	2.84217e-14	1	40	40
	ath-miR159a	3.59844e-13	1	1	2.84217e-14	1	40	40
	hsa-miR-106b	-0.27527	0.784652	1	-0.543581	1.45759	18.2033	18.7468
	hsa-miR-660	-0.382853	0.704036	1	-0.672667	1.59402	20.3161	20.9888
	ath-miR159a	-0.333725	0.740485	1	-0.280536	1.21465	39.7195	40
	hsa-miR-18b#	5.24764e-14	1	1	2.13163e-14	1	40	40
	hsa-miR-125b-1#	2.29503e-14	1	1	1.42109e-14	1	40	40
	HSA-MIR-1252	3.59844e-13	1	1	2.84217e-14	1	40	40
	hsa-miR-633	3.59844e-13	1	1	2.84217e-14	1	40	40
	hsa-miR-646	2.18979e-14	1	1	2.84217e-14	1	40	40
	HSA-MIR-665	3.59844e-13	1	1	2.84217e-14	1	40	40
	hsa-miR-657	3.59844e-13	1	1	2.84217e-14	1	40	40
	hsa-miR-634	0	1	1	0	1	40	40
	hsa-miR-147	0.00613497	0.995138	1	0.00501429	0.99653	39.1808	39.1758
	HSA-MIR-1255B	0.0534983	0.957625	1	0.077781	0.947514	38.7225	38.6447
	HSA-MIR-1226#	0.360389	0.720621	1	0.692605	0.618736	37.5756	36.883
	hsa-miR-124#	3.59844e-13	1	1	2.84217e-14	1	40	40
	HSA-MIR-1225-3P	3.59844e-13	1	1	2.84217e-14	1	40	40
	HSA-MIR-1228#	3.59844e-13	1	1	2.84217e-14	1	40	40
	hsa-miR-658	3.59844e-13	1	1	2.84217e-14	1	40	40
	hsa-miR-648	3.59844e-13	1	1	2.84217e-14	1	40	40
	hsa-miR-640	3.59844e-13	1	1	2.84217e-14	1	40	40
	hsa-miR-133b	-0.444036	0.659622	1	-0.819169	1.76439	39.1808	40
	hsa-miR-885-3p	3.59844e-13	1	1	2.84217e-14	1	40	40
	hsa-miR-876-5p	3.59844e-13	1	1	2.84217e-14	1	40	40
	hsa-miR-122#	3.59844e-13	1	1	2.84217e-14	1	40	40
	HSA-MIR-1825	3.59844e-13	1	1	2.84217e-14	1	40	40
	hsa-miR-924	4.56721e-14	1	1	2.13163e-14	1	40	40
	hsa-miR-92a-2#	-0.244352	0.808318	1	-0.355167	1.27913	39.6448	40
	hsa-miR-935	0.323157	0.748409	1	0.59939	0.660033	38.23	37.6306
	hsa-miR-892b	1.48044e-14	1	1	2.84217e-14	1	40	40
	hsa-miR-767-5p	7.26637e-14	1	1	2.84217e-14	1	40	40
	hsa-let-7a	0.34881	0.729224	1	1.09724	0.46741	22.7127	21.6154
	hsa-miR-890	3.59844e-13	1	1	2.84217e-14	1	40	40
	HSA-MIR-1208	3.59844e-13	1	1	2.84217e-14	1	40	40
	hsa-miR-555	1.29412e-13	1	1	2.84217e-14	1	40	40
	hsa-miR-563	2.33988e-14	1	1	2.84217e-14	1	40	40
	hsa-miR-583	3.59844e-13	1	1	2.84217e-14	1	40	40
	hsa-miR-573	1.40048e-14	1	1	1.42109e-14	1	40	40
	hsa-miR-554	-0.391827	0.69745	1	-0.554105	1.46826	39.4459	40
	hsa-miR-296	0.0847971	0.932883	1	0.274633	0.82666	34.3999	34.1253
	hsa-miR-515-5p	4.76302e-14	1	1	2.13163e-14	1	40	40
	mmu-miR-137	1.83933e-14	1	1	2.84217e-14	1	40	40
	hsa-miR-367	-0.2389	0.812511	1	-0.417821	1.33591	39.5822	40
	hsa-miR-200c#	-0.00482522	0.996176	1	-0.0153429	1.01069	39.0284	39.0437
	hsa-miR-17#	-0.0715051	0.943384	1	-0.202219	1.15047	39.4782	39.6804
	HSA-MIR-1269	-0.0555859	0.955973	1	-0.119536	1.08639	39.8805	40
	hsa-miR-129#	-0.175195	0.861888	1	-0.44085	1.3574	39.5592	40
	hsa-miR-25	-0.347652	0.730086	1	-0.925212	1.89896	23.0807	24.006
	hsa-miR-220b	1.21074e-14	1	1	2.84217e-14	1	40	40
	hsa-miR-373	1.45202e-14	1	1	2.84217e-14	1	40	40
	hsa-miR-339-3p	-0.390081	0.69873	1	-0.641818	1.56029	18.5846	19.2264
	hsa-miR-194#	1.3542e-14	1	1	2.84217e-14	1	40	40
	hsa-miR-33a	-0.293287	0.770954	1	-0.719955	1.64713	38.9283	39.6483
	hsa-miR-185#	1.26022e-14	1	1	2.84217e-14	1	40	40
	HSA-MIR-1272	1.22237e-14	1	1	2.84217e-14	1	40	40
	hsa-miR-146a#	-0.0548799	0.956532	1	-0.124455	1.0901	39.8755	40
	HSA-MIR-1293	1.77421e-14	1	1	2.84217e-14	1	40	40
	HSA-MIR-1298	1.18994e-14	1	1	2.84217e-14	1	40	40
	hsa-miR-371-3p	1.42333e-14	1	1	2.84217e-14	1	40	40
	hsa-miR-325	1.44459e-14	1	1	2.84217e-14	1	40	40
	hsa-miR-331	-0.325231	0.746852	1	-0.600758	1.51651	18.2055	18.8063
	hsa-miR-339-5p	-0.392974	0.696611	1	-1.11855	2.17128	22.052	23.1706
	HSA-MIR-1294	1.22701e-14	1	1	2.84217e-14	1	40	40
	HSA-MIR-1302	1.35278e-14	1	1	2.84217e-14	1	40	40
	HSA-MIR-1291	-0.0104264	0.991738	1	-0.0308024	1.02158	33.7441	33.7749
	hsa-miR-16-2#	-0.342522	0.733911	1	-0.756952	1.68992	39.243	40
	HSA-MIR-1289	1.45238e-14	1	1	2.84217e-14	1	40	40
	HSA-MIR-1253	1.42229e-14	1	1	2.84217e-14	1	40	40
	HSA-MIR-1303	6.00277e-15	1	1	1.42109e-14	1	40	40
	HSA-MIR-1282	1.18897e-14	1	1	2.84217e-14	1	40	40
	HSA-MIR-1257	1.46237e-14	1	1	2.84217e-14	1	40	40
	ath-miR159a	1.62877e-14	1	1	2.84217e-14	1	40	40
	hsa-miR-512-5p	1.55426e-14	1	1	2.84217e-14	1	40	40
	hsa-miR-507	1.57046e-14	1	1	2.84217e-14	1	40	40
	ath-miR159a	-0.304447	0.762506	1	-0.647345	1.56628	39.3527	40
	hsa-miR-518a-5p	3.59844e-13	1	1	2.84217e-14	1	40	40
	hsa-miR-520d-5p	3.59844e-13	1	1	2.84217e-14	1	40	40
	hsa-miR-921	-0.4593	0.648726	1	-0.751229	1.68323	39.2488	40
	ath-miR159a	1.35928e-14	1	1	2.84217e-14	1	40	40
	hsa-miR-933	3.59844e-13	1	1	2.84217e-14	1	40	40
	HSA-MIR-1284	-0.0971894	0.923104	1	-0.185088	1.13689	39.8149	40
	hsa-miR-920	1.46242e-14	1	1	2.84217e-14	1	40	40
	hsa-miR-936	1.59759e-14	1	1	2.84217e-14	1	40	40
	ath-miR159a	1.54855e-14	1	1	2.84217e-14	1	40	40
	hsa-miR-591	1.303e-14	1	1	2.84217e-14	1	40	40
	hsa-miR-599	1.68985e-14	1	1	2.84217e-14	1	40	40
	hsa-miR-608	1.54396e-14	1	1	2.84217e-14	1	40	40
	hsa-miR-518d-5p	2.14733e-14	1	1	3.55271e-14	1	40	40
	hsa-miR-506	-0.168228	0.867327	1	-0.545311	1.45933	36.556	37.1013
	hsa-miR-517b	1.23758e-14	1	1	2.84217e-14	1	40	40
	hsa-miR-510	1.2198e-14	1	1	2.84217e-14	1	40	40
	hsa-miR-520a#	-0.269187	0.789292	1	-0.61829	1.53506	39.3817	40
	hsa-miR-497#	-0.277617	0.782863	1	-0.679993	1.60213	39.32	40
	hsa-miR-593	1.30504e-14	1	1	2.84217e-14	1	40	40
	hsa-miR-607	-0.37937	0.706598	1	-0.868124	1.82529	39.1319	40
	hsa-miR-606	1.24003e-14	1	1	2.84217e-14	1	40	40
	hsa-miR-518c#	-0.297719	0.767595	1	-0.657067	1.57687	39.3429	40
	hsa-miR-616	-0.191328	0.849322	1	-0.510675	1.42472	33.6814	34.1921
	hsa-miR-521	9.31715e-15	1	1	2.13163e-14	1	40	40
	hsa-miR-548b	1.39772e-14	1	1	2.84217e-14	1	40	40
	hsa-miR-556-3p	-0.0598791	0.952577	1	-0.122198	1.08839	39.8778	40
	hsa-miR-548a	-0.0692392	0.945175	1	-0.168631	1.12399	36.5948	36.7635
	hsa-miR-587	1.40184e-14	1	1	2.84217e-14	1	40	40
	hsa-miR-593	-0.458441	0.649337	1	-0.8501	1.80263	39.1499	40
	HSA-MIR-1286	3.59844e-13	1	1	2.84217e-14	1	40	40
	hsa-miR-596	1.7505e-14	1	1	2.84217e-14	1	40	40
	hsa-miR-621	0	1	1	0	1	40	40
	hsa-miR-605	-0.0885539	0.929918	1	-0.184831	1.13668	39.1969	39.3817
	hsa-miR-541#	7.40114e-15	1	1	1.42109e-14	1	40	40
	HSA-MIR-548H	1.47281e-14	1	1	2.84217e-14	1	40	40
	mmu-miR-615	-0.330088	0.743209	1	-0.626119	1.54341	39.3739	40
	hsa-miR-562	1.57749e-14	1	1	2.84217e-14	1	40	40
	hsa-miR-566	1.62393e-14	1	1	2.84217e-14	1	40	40
	hsa-miR-96#	1.21729e-14	1	1	2.84217e-14	1	40	40

## Sheet: S7
	Table S7 - Comparison of miRNA expression using LIMMA analysis between human milk lipids and maternal PBMCs.
	Here only the differentially expressed reliable miRNAs are included (where Ct is between 8 and 29, and were present in at least 4 samples per group).
	miRNA species	meanTarget	meanCalibrator	ddCt	FC	adj.p.value
	hsa-miR-429	33.8106	17.9456	15.865	1.67557e-05	2.41958e-16
	mmu-miR-187	34.4575	19.8196	14.6379	3.92253e-05	3.10788e-14
	hsa-miR-142-5p	21.0541	40	-18.9459	504976	2.13212e-12
	hsa-miR-205	39.5786	21.7296	17.849	4.23564e-06	2.13212e-12
	hsa-miR-141	29.5915	16.6015	12.9899	0.000122925	1.07751e-09
	hsa-miR-375	37.3684	17.3466	20.0217	9.39419e-07	1.94679e-08
	hsa-miR-126#	18.3831	39.1499	-20.7668	1.78415e+06	5.92365e-08
	HSA-MIR-1275	20.418	40	-19.582	784845	2.03898e-07
	HSA-MIR-1254	26.492	40	-13.508	11649.8	2.95179e-07
	hsa-miR-200a#	38.2761	22.6452	15.6309	1.97077e-05	3.18602e-07
	hsa-miR-511	35.4853	18.1319	17.3534	5.97193e-06	3.18602e-07
	hsa-miR-885-5p	31.8166	15.6613	16.1553	1.3702e-05	1.59688e-06
	hsa-miR-487b	23.9027	38.4975	-14.5947	24742.7	1.59688e-06
	mmu-miR-134	23.8734	39.6528	-15.7794	56243	1.80753e-06
	hsa-miR-199a-3p	19.5901	34.8574	-15.2674	39439.8	1.99725e-06
	mmu-miR-451	20.4304	36.6076	-16.1772	74100.8	3.07039e-06
	hsa-miR-135b	33.6062	25.8035	7.80269	0.00447874	3.11614e-06
	hsa-miR-139-5p	20.3218	37.4922	-17.1704	147504	3.12055e-06
	hsa-miR-182	34.7921	23.7796	11.0125	0.000484067	4.08856e-06
	hsa-miR-410	24.1097	40	-15.8903	60738.7	4.95633e-06
	hsa-miR-409-3p	20.7509	40	-19.2491	623118	7.41217e-06
	hsa-miR-221	18.9507	36.1648	-17.2141	152045	1.8888e-05
	hsa-miR-135a	33.416	22.3679	11.048	0.000472287	1.99087e-05
	hsa-miR-370	25.672	40	-14.328	20566.4	2.27995e-05
	hsa-miR-376a	21.8046	36.5097	-14.7051	26709.6	2.42802e-05
	hsa-let-7c	32.1668	20.478	11.6887	0.00030293	3.41683e-05
	hsa-miR-133a	21.2367	36.5085	-15.2718	39562.5	3.49517e-05
	hsa-miR-766	18.639	35.7993	-17.1603	146479	5.26508e-05
	hsa-miR-522	39.3843	24.3234	15.0609	2.92552e-05	5.59211e-05
	hsa-miR-512-3p	38.6025	22.7747	15.8278	1.71935e-05	5.72562e-05
	hsa-miR-223#	19.8118	34.3605	-14.5488	23966.8	6.23782e-05
	hsa-miR-363	26.4103	38.8907	-12.4805	5714.67	6.23782e-05
	hsa-miR-425#	21.6671	35.2689	-13.6018	12432.3	6.75612e-05
	hsa-miR-200a	30.4007	14.9906	15.4101	2.29665e-05	7.9336e-05
	hsa-miR-15a#	25.1817	38.4843	-13.3027	10104.1	9.32388e-05
	hsa-miR-501	27.5202	40	-12.4798	5712.22	0.000123985
	hsa-miR-222	32.461	13.8081	18.6529	2.42611e-06	0.000153905
	hsa-miR-99a	29.5482	20.1841	9.36415	0.00151744	0.000175442
	hsa-miR-145	23.5996	35.9988	-12.3992	5401.62	0.000263797
	hsa-miR-191	32.3305	12.2106	20.1199	8.77629e-07	0.000267696
	hsa-miR-362	22.61	34.3912	-11.7813	3519.78	0.000318852
	hsa-miR-200b	28.0244	14.3974	13.627	7.90432e-05	0.000384282
	hsa-miR-517c	39.7076	27.6381	12.0695	0.00023266	0.00041059
	hsa-miR-224	31.9515	19.178	12.7735	0.000142824	0.000431387
	hsa-miR-16	30.2859	13.1036	17.1823	6.72382e-06	0.000443038
	hsa-miR-27a#	22.3835	34.5195	-12.136	4500.92	0.000595286
	hsa-miR-144#	28.3455	40	-11.6545	3223.77	0.00061762
	hsa-miR-9#	28.2247	37.1357	-8.91098	481.362	0.000621731
	hsa-miR-26b#	25.7262	37.0003	-11.2741	2476.53	0.000646424
	hsa-miR-19b	30.2218	12.6753	17.5465	5.22383e-06	0.000812064
	hsa-miR-517a	39.157	26.766	12.3911	0.000186173	0.00121824
	hsa-miR-411	26.8092	38.4196	-11.6104	3126.7	0.00159024
	mmu-miR-495	28.2035	38.8685	-10.665	1623.67	0.00244375
	hsa-miR-301	20.0785	30.6984	-10.62	1573.72	0.00268065
	hsa-miR-31#	24.7164	33.4633	-8.7469	429.615	0.00289863
	hsa-miR-16-1#	26.5919	36.5006	-9.90866	961.179	0.00296612
	hsa-miR-26a-1#	24.4456	33.3092	-8.86352	465.785	0.00296612
	hsa-miR-24	27.4809	13.5837	13.8972	6.55421e-05	0.00306216
	hsa-miR-193a-5p	28.7405	19.3214	9.41909	0.00146074	0.00306216
	hsa-miR-98	26.0882	36.8919	-10.8037	1787.46	0.00370516
	hsa-miR-193a-3p	33.9454	24.1717	9.77365	0.00114245	0.00373906
	hsa-miR-629	22.5701	32.7909	-10.2209	1193.39	0.00457116
	hsa-miR-539	27.7043	37.9587	-10.2544	1221.48	0.00457116
	hsa-miR-376c	22.3668	33.756	-11.3892	2682.14	0.00460089
	hsa-miR-146a	33.0025	18.278	14.7245	3.69389e-05	0.0047037
	hsa-miR-625	28.8508	38.4862	-9.6354	795.326	0.00483969
	hsa-miR-564	35.7925	25.4095	10.383	0.000748861	0.00527079
	HSA-MIR-1227	28.629	37.3632	-8.73421	425.852	0.00563346
	hsa-miR-155	16.1442	21.6893	-5.54507	46.691	0.00563346
	HSA-MIR-590-3P	19.6816	27.6368	-7.95524	248.179	0.00575122
	hsa-miR-31	17.9718	28.1925	-10.2207	1193.27	0.00598585
	hsa-miR-148a	26.5179	17.0638	9.45415	0.00142566	0.00598585
	hsa-miR-138	28.7783	36.1903	-7.412	170.308	0.00629328
	hsa-miR-125b	27.6688	19.1538	8.51498	0.0027336	0.00758497
	hsa-miR-183#	36.471	26.2493	10.2217	0.000837461	0.010828
	hsa-miR-203	32.8336	23.6667	9.16684	0.00173982	0.0115556
	mmu-miR-499	35.8924	28.2412	7.65123	0.00497452	0.0116115
	hsa-miR-130a	24.2716	34.2078	-9.93614	979.661	0.0119364
	hsa-miR-223	32.1586	18.6809	13.4777	8.76599e-05	0.0125264
	hsa-miR-9	28.3271	37.4742	-9.14711	566.963	0.0132332
	hsa-miR-23a	28.5027	38.3996	-9.89693	953.395	0.0186917
	hsa-miR-19b-1#	26.3595	34.9882	-8.6287	395.82	0.0190114
	hsa-miR-127	27.6462	36.6184	-8.9722	502.229	0.0200633
	hsa-miR-942	22.0443	31.1364	-9.09204	545.729	0.0201711
	hsa-miR-17	25.1648	14.3788	10.786	0.000566354	0.0232053
	hsa-miR-95	25.616	33.3613	-7.74526	214.563	0.0294509
	hsa-miR-500	26.0717	35.2452	-9.17353	577.44	0.0294509
	hsa-miR-106a	24.6214	13.6711	10.9504	0.000505378	0.0358636
	hsa-miR-625#	27.153	38.2422	-11.0892	2178.55	0.0365536
	hsa-miR-218	34.8324	25.4549	9.37744	0.00150352	0.0367209
	hsa-miR-589	28.2691	36.6461	-8.37707	332.468	0.0396869
	hsa-miR-152	25.4895	19.0889	6.40056	0.011837	0.0440239
	hsa-miR-769-5p	26.7591	35.4737	-8.71462	420.11	0.0487455
	hsa-miR-210	25.4987	19.3351	6.16356	0.0139503	0.0496313

## Sheet: S8
	Table S8 - Comparison of miRNA expression using LIMMA analysis between human milk cells and maternal plasma.
	Here all miRNAs are included that were present in each of human milk cells and plasma and not only those considered "reliable" (where Ct is between 8 and 29, and were present in at least 4 samples per group).
	p values in column E indicate those miRNAs that were differentially expressed between human milk cells and PBMCs (and which are highlighted in blue).
	miRNA species	t.test	p.value	adj.p.value	ddCt	FC	meanTarget	meanCalibrator
	hsa-miR-429	21.5404	1.98001e-22	1.61965e-19	19.733	1.14759e-06	39.9513	20.2183
	mmu-miR-187	16.7197	9.34068e-19	3.82034e-16	16.7926	8.80868e-06	40	23.2074
	hsa-miR-141	16.4523	1.57781e-18	4.30217e-16	21.5936	3.16001e-07	40	18.4064
	hsa-miR-135b	11.4631	1.08349e-13	2.21573e-11	13.3688	9.45371e-05	40	26.6312
	hsa-miR-205	9.22222	4.26625e-11	6.97959e-09	13.2437	0.0001031	37.1379	23.8942
	hsa-miR-99a	8.94372	9.38155e-11	1.27902e-08	16.54	1.04943e-05	38.5428	22.0028
	hsa-miR-122	-7.98689	1.51152e-09	1.76632e-07	-16.3147	81509.1	23.6853	40
	hsa-miR-200a#	7.67095	3.87218e-09	3.9593e-07	15.659	1.93271e-05	37.5002	21.8412
	hsa-miR-182	7.20161	1.59553e-08	1.45016e-06	12.0687	0.00023279	39.8592	27.7905
	hsa-miR-135a	7.02976	2.69288e-08	2.20277e-06	13.0306	0.000119509	38.829	25.7984
	hsa-miR-199a-3p	-6.9539	3.39533e-08	2.52489e-06	-15.4547	44907.7	18.6749	34.1296
	hsa-miR-146b-3p	6.60419	9.9378e-08	6.77427e-06	12.8796	0.000132691	38.686	25.8064
	HSA-MIR-590-3P	6.21155	3.34635e-07	1.95522e-05	13.6867	7.58398e-05	36.08	22.3933
	hsa-miR-139-3p	-5.95788	7.35462e-07	3.76005e-05	-12.9676	8010.26	27.0324	40
	hsa-miR-200a	5.8262	1.10736e-06	5.32837e-05	16.717	9.28316e-06	33.4648	16.7479
	hsa-miR-511	5.67276	1.78419e-06	7.6814e-05	12.8898	0.000131763	34.3022	21.4124
	hsa-miR-345	5.59395	2.27937e-06	9.32264e-05	10.6219	0.000634605	32.2972	21.6754
	hsa-miR-934	5.30662	5.56097e-06	0.000206767	4.24848	0.0526114	40	35.7515
	hsa-miR-210	5.23085	7.03216e-06	0.0002501	12.0545	0.000235092	34.1114	22.0569
	hsa-miR-543	-5.12851	9.65039e-06	0.000315107	-9.86755	934.179	30.1324	40
	hsa-miR-432	-5.05967	1.19359e-05	0.000361614	-11.1647	2295.71	28.3944	39.5592
	hsa-miR-30a-3p	4.99109	1.47462e-05	0.000430799	13.6397	7.83499e-05	33.3192	19.6795
	mmu-miR-451	-4.8515	2.26497e-05	0.000617582	-11.6931	3311.2	21.3561	33.0492
	hsa-miR-200b	4.76884	2.91785e-05	0.000769937	13.6253	7.91345e-05	29.672	16.0467
	hsa-miR-140-3p	4.74423	3.14592e-05	0.000804175	10.6322	0.000630059	37.2136	26.5814
	hsa-miR-126#	-4.54637	5.74723e-05	0.0012706	-11.2955	2513.46	22.2728	33.5683
	hsa-miR-517c	4.49333	6.74914e-05	0.00145284	11.4353	0.000361115	38.1866	26.7513
	mmu-miR-379	-4.32571	0.000111835	0.00228702	-11.6389	3188.92	27.143	38.7818
	hsa-miR-376a	-4.25922	0.000136471	0.00265794	-10.6598	1617.72	25.5704	36.2302
	hsa-miR-96#	-4.21067	0.000157742	0.00300076	-9.83124	910.955	30.1688	40
	HSA-MIR-1244	4.17632	0.000174722	0.00311083	9.13867	0.00177413	39.9393	30.8006
	hsa-miR-29c	4.16867	0.00017874	0.00311083	7.39831	0.0059277	26.6219	19.2236
	hsa-miR-34a	4.17177	0.000177101	0.00311083	10.9244	0.000514566	36.5985	25.6742
	hsa-miR-29b	4.13402	0.0001981	0.00337596	9.30748	0.00157823	38.5429	29.2354
	hsa-miR-484	4.09418	0.000222905	0.00346985	18.6364	2.45403e-06	39.5056	20.8692
	hsa-miR-30a-5p	4.08278	0.000230542	0.00346985	10.6396	0.000626828	26.7044	16.0648
	mmu-miR-499	4.0916	0.000224611	0.00346985	9.44497	0.00143477	38.7339	29.2889
	hsa-miR-375	4.10437	0.000216284	0.00346985	9.34182	0.0015411	27.9432	18.6014
	hsa-miR-221	-4.06838	0.000240557	0.00346985	-11.6955	3316.7	21.5241	33.2196
	hsa-miR-30d	4.08305	0.000230355	0.00346985	9.8477	0.0010853	28.6107	18.763
	hsa-miR-125b	4.10788	0.000214047	0.00346985	10.0123	0.000968285	33.8135	23.8012
	hsa-miR-574-3p	4.06075	0.000246029	0.00346985	8.81671	0.00221771	25.4641	16.6474
	hsa-miR-575	-4.0777	0.000234029	0.00346985	-9.77066	873.5	30.2293	40
	hsa-miR-29a	3.9735	0.000317984	0.00433518	10.4117	0.000734118	28.883	18.4713
	hsa-miR-125a-3p	3.96286	0.000328057	0.00439919	7.4559	0.00569573	39.9146	32.4587
	hsa-miR-183	3.93877	0.000352017	0.00464435	9.71805	0.00118734	40	30.2819
	hsa-miR-339-3p	3.89113	0.000404505	0.00525215	6.40224	0.0118231	28.5245	22.1223
	hsa-miR-433	-3.81826	0.000499799	0.00638805	-8.35035	326.366	31.6497	40
	mmu-miR-495	-3.80373	0.000521253	0.00655977	-10.155	1140.13	29.5307	39.6857
	HSA-MIR-1251	3.79418	0.00053583	0.00664105	5.48388	0.0223453	40	34.5161
	hsa-let-7g	3.76825	0.000577452	0.0069464	7.82833	0.00439986	26.1834	18.3551
	hsa-miR-708	3.77031	0.000574031	0.0069464	9.152	0.00175782	38.742	29.59
	hsa-miR-487b	-3.76	0.000591334	0.00701031	-7.84482	229.893	30.0906	37.9354
	hsa-miR-605	-3.75265	0.000603971	0.00705783	-7.83259	227.953	32.1674	40
	hsa-miR-148a	3.74183	0.000623071	0.00717848	9.85396	0.00108059	29.1848	19.3309
	hsa-miR-29b-2#	3.71933	0.000664658	0.00753561	8.90315	0.00208875	40	31.0969
	hsa-miR-185	3.71524	0.000672493	0.00753561	8.84805	0.00217007	37.9636	29.1156
	hsa-miR-200b#	3.64903	0.000812602	0.00874616	10.324	0.000780151	37.5287	27.2047
	hsa-miR-548a	-3.62098	0.000880134	0.00935	-8.81882	451.576	30.6156	39.4344
	HSA-MIR-1271	3.59902	0.000936732	0.00982367	8.31706	0.00313556	40	31.6829
	hsa-miR-202	-3.58616	0.000971472	0.010059	-8.23697	301.701	31.2503	39.4873
	hsa-miR-29a#	3.54736	0.00108403	0.0106836	8.87041	0.00213669	39.8778	31.0074
	hsa-miR-15a	3.5494	0.00107782	0.0106836	9.06361	0.00186888	33.9581	24.8945
	hsa-miR-190	3.55092	0.00107321	0.0106836	9.18281	0.00172067	38.2279	29.0451
	hsa-miR-31#	3.51999	0.00117091	0.0114024	7.84156	0.00435968	40	32.1584
	hsa-miR-452	3.4517	0.00141772	0.0134849	10.6255	0.000632998	37.1261	26.5006
	hsa-miR-376c	-3.40243	0.00162606	0.015042	-10.4294	1379.03	26.2463	36.6757
	hsa-miR-590-5p	3.40821	0.0016002	0.015042	7.69829	0.00481487	28.6353	20.937
	hsa-miR-1	-3.36077	0.00182477	0.0165852	-7.9075	240.101	32.0925	40
	hsa-miR-126	-3.33856	0.00194006	0.0172717	-13.607	12477.4	23.0212	36.6282
	hsa-miR-582-3p	-3.33809	0.00194254	0.0172717	-8.08427	271.399	31.9157	40
	hsa-miR-299-5p	-3.32927	0.00199027	0.0173196	-7.20875	147.928	32.7913	40
	HSA-MIR-1248	3.33101	0.00198076	0.0173196	5.38791	0.0238823	40	34.6121
	hsa-miR-224	3.29665	0.00217672	0.0183014	8.91923	0.00206559	30.9054	21.9862
	hsa-miR-200c	3.2988	0.00216394	0.0183014	15.2758	2.52074e-05	35.9123	20.6365
	HSA-MIR-663B	3.30047	0.00215403	0.0183014	7.81274	0.00444766	40	32.1873
	hsa-miR-591	-3.29028	0.00221497	0.0183014	-7.17695	144.703	32.8231	40
	hsa-miR-606	-3.29058	0.00221316	0.0183014	-7.54207	186.376	32.4579	40
	HSA-MIR-1254	3.27917	0.00228335	0.0186778	5.73046	0.0188347	38.9787	33.2482
	hsa-miR-31	3.27461	0.00231193	0.0187244	9.32752	0.00155645	35.6462	26.3187
	hsa-miR-552	-3.27006	0.00234089	0.018773	-7.39313	168.095	32.6069	40
	hsa-miR-363#	-3.23978	0.00254218	0.0197919	-5.54883	46.8128	34.4512	40
	hsa-miR-211	-3.23653	0.00256472	0.0197919	-6.41869	85.5494	33.5813	40
	hsa-miR-593	-3.24086	0.00253475	0.0197919	-7.05806	133.257	32.9419	40
	hsa-miR-518c#	-3.23718	0.00256024	0.0197919	-7.14445	141.479	32.8556	40
	hsa-let-7a	3.2241	0.00265278	0.0202801	10.1419	0.000885054	31.0835	20.9416
	hsa-miR-30d#	3.21761	0.00269989	0.0204492	9.47269	0.00140746	40	30.5273
	hsa-miR-587	-3.20374	0.00280325	0.0210372	-6.49546	90.2254	33.5045	40
	hsa-miR-410	-3.19276	0.00288776	0.0214745	-7.81173	224.68	31.6328	39.4446
	hsa-miR-885-5p	3.18804	0.00292485	0.0215543	7.37747	0.00601394	26.0846	18.7072
	hsa-miR-556-3p	-3.17354	0.00304155	0.0222142	-6.47636	89.0385	33.5236	40
	hsa-miR-628-5p	3.1359	0.00336542	0.02419	7.69291	0.00483286	31.5087	23.8158
	hsa-miR-562	-3.13525	0.00337123	0.02419	-5.6488	50.1717	34.3512	40
	hsa-miR-886-5p	-3.12602	0.00345567	0.0243684	-6.91045	120.296	27.8368	34.7473
	hsa-miR-566	-3.12792	0.00343808	0.0243684	-5.47444	44.46	34.5256	40
	HSA-MIR-1282	-3.1149	0.00355997	0.0248894	-7.44603	174.372	32.554	40
	hsa-miR-139-5p	-3.09229	0.00378149	0.0257771	-7.95544	248.214	25.8141	33.7696
	hsa-miR-517a	3.08502	0.00385539	0.02585	8.87179	0.00213465	35.584	26.7122
	hsa-miR-324-3p	3.08652	0.00384003	0.02585	6.90265	0.00835786	31.472	24.5693
	hsa-miR-607	-3.08182	0.00388835	0.0258591	-7.05222	132.718	32.9478	40
	hsa-miR-34b	-3.07596	0.00394945	0.0260536	-7.42563	171.924	32.5744	40
	hsa-miR-483-5p	-3.05496	0.00417577	0.0270449	-8.43977	347.235	29.7242	38.164
	hsa-miR-328	-3.05288	0.00419891	0.0270449	-7.59552	193.411	21.0702	28.6657
	hsa-miR-374	3.05511	0.00417412	0.0270449	5.7399	0.0187119	24.3849	18.645
	hsa-miR-510	-3.02467	0.00452401	0.0287093	-7.04756	132.29	32.9524	40
	ath-miR159a	-3.01607	0.00462777	0.0289564	-6.05555	66.5122	33.9445	40
	ath-miR159a	-3.01251	0.00467136	0.0289564	-7.22572	149.678	32.7743	40
	hsa-miR-517b	-3.01241	0.00467267	0.0289564	-6.91814	120.939	33.0819	40
	hsa-miR-195	3.00515	0.00476273	0.0292926	6.01968	0.0154133	26.6662	20.6466
	mmu-miR-615	-2.98328	0.00504423	0.0307924	-5.65876	50.5192	34.3412	40
	hsa-miR-551a	-2.97951	0.0050944	0.0308683	-5.56155	47.2275	34.4384	40
	hsa-miR-672	-2.97049	0.00521606	0.031373	-5.73313	53.1917	34.2669	40
	hsa-miR-943	2.96191	0.00533448	0.0316203	3.26941	0.103708	40	36.7306
	HSA-MIR-664	2.96309	0.00531808	0.0316203	11.8491	0.000271053	32.4355	20.5864
	hsa-miR-598	2.95858	0.005381	0.0316666	5.91175	0.0166107	33.4295	27.5178
	hsa-miR-381	-2.94138	0.00562799	0.0328835	-6.59695	96.8007	33.1155	39.7124
	HSA-MIR-1274A	2.93423	0.00573372	0.0332637	7.80604	0.00446834	27.4733	19.6673
	hsa-miR-520a#	-2.90771	0.00614227	0.0353829	-6.67867	102.442	32.7781	39.4568
	hsa-miR-758	-2.88291	0.00654895	0.0374618	-4.812	28.0902	35.188	40
	hsa-miR-193a-3p	2.85498	0.00703712	0.0399748	7.3119	0.0062936	33.6801	26.3682
	HSA-MIR-1179	2.82427	0.00761298	0.0423634	4.07415	0.059369	40	35.9259
	hsa-miR-32	2.82808	0.00753917	0.0423634	7.6879	0.00484968	37.803	30.1151
	hsa-miR-497#	-2.82678	0.00756434	0.0423634	-6.92388	121.422	32.2092	39.1331
	hsa-miR-30b	2.77426	0.00864568	0.0431829	9.79978	0.00112195	24.0723	14.2726
	hsa-miR-27a#	2.77424	0.00864606	0.0431829	7.3261	0.00623193	35.4534	28.1273
	hsa-miR-549	-2.78445	0.00842518	0.0431829	-7.53525	185.496	32.4648	40
	mmu-miR-374-5p	2.77985	0.00852409	0.0431829	6.61467	0.0102044	27.973	21.3584
	hsa-miR-138-2#	-2.76912	0.0087589	0.0431829	-3.57424	11.9111	36.4258	40
	HSA-MIR-1305	-2.79198	0.00826574	0.0431829	-4.83163	28.4752	35.1684	40
	hsa-miR-609	-2.7795	0.00853154	0.0431829	-6.08411	67.8422	33.9159	40
	hsa-miR-623	-2.76914	0.00875836	0.0431829	-6.85483	115.747	33.1452	40
	hsa-let-7i#	2.78873	0.00833419	0.0431829	6.22068	0.0134088	40	33.7793
	hsa-miR-185#	-2.77827	0.00855834	0.0431829	-6.2658	76.9474	33.7342	40
	HSA-MIR-1302	-2.79895	0.00812055	0.0431829	-5.88057	58.9152	34.1194	40
	HSA-MIR-1289	-2.77546	0.00861937	0.0431829	-5.43131	43.1507	34.5687	40
	ath-miR159a	-2.76851	0.00877227	0.0431829	-5.78881	55.2847	34.2112	40
	HSA-MIR-1284	-2.76655	0.00881608	0.0431829	-5.26863	38.5491	34.7314	40
	hsa-miR-920	-2.78863	0.00833629	0.0431829	-5.41964	42.8029	34.5804	40
	hsa-miR-936	-2.7889	0.00833047	0.0431829	-4.96157	31.1589	35.0384	40
	ath-miR159a	-2.78822	0.00834488	0.0431829	-5.11743	34.7136	34.8826	40
	hsa-miR-512-3p	2.8084	0.00792743	0.0431829	8.05296	0.00376547	33.5605	25.5076
	HSA-MIR-548J	-2.77177	0.00870034	0.0431829	-5.4183	42.7633	34.5817	40
	mmu-miR-134	-2.80424	0.00801197	0.0431829	-6.39359	84.0739	32.921	39.3146
	HSA-MIR-1294	-2.76305	0.00889441	0.0433073	-6.40016	84.4581	33.5998	40
	hsa-miR-525-3p	2.7571	0.00902907	0.0434458	6.44525	0.0114759	38.0195	31.5743
	HSA-MIR-1253	-2.7589	0.00898815	0.0434458	-5.51311	45.6681	34.4869	40
	hsa-miR-569	-2.75413	0.00909708	0.043517	-5.27515	38.7239	34.7248	40
	HSA-MIR-577	2.74995	0.00919335	0.0437219	7.91913	0.00413147	35.1641	27.245
	hsa-miR-369-3p	-2.74531	0.00930147	0.0437276	-6.2825	77.8434	33.0852	39.3678
	HSA-MIR-1272	-2.74599	0.00928557	0.0437276	-6.38477	83.5618	33.6152	40
	hsa-miR-522	2.73602	0.00952161	0.0445067	7.44434	0.00574156	32.99	25.5457
	HSA-MIR-548M	-2.728	0.00971545	0.0451547	-5.78324	55.0717	34.2168	40
	hsa-miR-16-2#	-2.71487	0.0100409	0.0461431	-5.99969	63.9862	34.0003	40
	hsa-miR-146a#	-2.70998	0.0101645	0.0464502	-6.1456	70.7962	33.8544	40
	hsa-miR-541#	-2.69696	0.0105008	0.0477203	-5.17841	36.2125	34.0931	39.2715
	hsa-miR-22	2.69292	0.0106073	0.0479371	11.4833	0.000349276	35.6442	24.1609
	HSA-MIR-548H	-2.69072	0.0106657	0.0479371	-5.19245	36.5665	34.8075	40
	hsa-miR-220b	-2.67954	0.010967	0.0490218	-6.29012	78.2557	33.7099	40
	hsa-miR-193b	2.67248	0.0111612	0.0490937	7.99448	0.00392122	27.9483	19.9538
	hsa-miR-548b	-2.67026	0.0112231	0.0490937	-5.42979	43.1051	34.5702	40
	HSA-MIR-1826	-2.66292	0.0114296	0.0496026	-3.71421	13.1247	36.2858	40
	hsa-miR-585	-2.66005	0.0115111	0.0496026	-5.72555	52.9131	34.2744	40
	hsa-miR-125b-1#	2.65969	0.0115214	0.0496026	1.64689	0.319328	40	38.3531
	hsa-miR-33a	-2.63011	0.0123959	0.053088	-6.45634	87.8117	33.353	39.8093
	hsa-miR-455	2.62737	0.0124799	0.0531698	4.88052	0.0339483	38.8243	33.9437
	hsa-miR-891b	-2.62078	0.0126843	0.0535231	-5.33645	40.4047	34.6636	40
	hsa-miR-136	-2.62047	0.0126937	0.0535231	-6.14788	70.9082	33.8521	40
	HSA-MIR-1226#	2.61457	0.0128795	0.0537831	5.02474	0.0307186	40	34.9753
	hsa-miR-99b	2.58853	0.0137289	0.0567183	6.87947	0.00849324	28.641	21.7615
	HSA-MIR-1249	-2.58932	0.0137021	0.0567183	-5.51907	45.857	34.4809	40
	HSA-MIR-1301	-2.58492	0.0138506	0.0569334	-8.40774	339.611	31.5923	40
	hsa-miR-199a	-2.57585	0.0141608	0.0575718	-5.21266	37.0823	34.7873	40
	hsa-miR-626	-2.5756	0.0141694	0.0575718	-6.28914	78.2025	33.7109	40
	hsa-miR-596	-2.57422	0.014217	0.0575718	-4.17961	18.1212	35.8204	40
	hsa-miR-30c	2.57206	0.0142924	0.057592	8.28397	0.00320831	24.5868	16.3028
	hsa-miR-339-5p	2.55992	0.0147212	0.059029	7.28645	0.0064056	32.0352	24.7488
	hsa-miR-186	2.55076	0.0150523	0.0595201	5.18528	0.0274837	22.8951	17.7099
	HSA-MIR-1262	-2.55262	0.0149845	0.0595201	-4.46171	22.0348	35.2558	39.7176
	hsa-miR-370	-2.5505	0.0150619	0.0595201	-6.1875	72.8825	33.0323	39.2198
	hsa-miR-22#	2.54539	0.0152498	0.0599728	8.42372	0.0029121	35.2003	26.7766
	hsa-miR-335#	2.54095	0.0154147	0.0600547	9.02479	0.00191985	33.9697	24.9449
	hsa-miR-133a	-2.54088	0.0154175	0.0600547	-6.7726	109.334	29.879	36.6516
	HSA-MIR-1288	-2.53757	0.0155415	0.060251	-7.15872	142.886	32.8413	40
	hsa-miR-149#	-2.52984	0.0158349	0.0607407	-6.32455	80.1455	33.6754	40
	ath-miR159a	-2.52839	0.0158906	0.0607407	-5.37612	41.531	34.6239	40
	hsa-miR-599	-2.53149	0.015772	0.0607407	-4.25773	19.1295	35.7423	40
	hsa-miR-145#	-2.52263	0.016113	0.0613044	-4.49066	22.4814	34.5354	39.026
	hsa-miR-206	-2.51649	0.0163538	0.0619324	-5.85719	57.9681	32.6251	38.4823
	hsa-miR-127	-2.51318	0.0164844	0.0621395	-7.31371	159.091	28.8441	36.1578
	hsa-miR-520h	-2.49994	0.0170182	0.0638574	-6.13102	70.0842	33.1335	39.2646
	HSA-MIR-1180	2.49326	0.0172933	0.0645932	3.11876	0.115122	40	36.8812
	HSA-MIR-1204	-2.4875	0.0175339	0.0648992	-7.05928	133.369	32.9407	40
	hsa-miR-217	-2.48903	0.0174695	0.0648992	-4.37903	20.8075	35.621	40
	hsa-miR-371-3p	-2.47885	0.0179008	0.0659589	-4.94989	30.9075	35.0501	40
	hsa-miR-325	-2.47646	0.0180032	0.0660388	-4.87235	29.2902	35.1277	40
	hsa-miR-411#	-2.47395	0.0181114	0.0661391	-4.7202	26.3587	35.2798	40
	hsa-miR-624	-2.47182	0.0182042	0.0661825	-4.84504	28.7409	34.0366	38.8816
	hsa-miR-10a#	2.46893	0.0183301	0.0663451	1.98177	0.25318	40	38.0182
	hsa-miR-129#	-2.4662	0.0184498	0.0664843	-6.20579	73.8124	33.6107	39.8165
	hsa-miR-621	-2.45925	0.018758	0.0672984	-5.07581	33.7265	33.8514	38.9272
	hsa-miR-507	-2.4494	0.0192028	0.0685935	-4.43286	21.5985	35.5671	40
	hsa-miR-939	2.44344	0.0194767	0.0692694	8.46862	0.00282287	33.7435	25.2748
	hsa-miR-330-5p	-2.41281	0.0209406	0.0738338	-5.92612	60.8049	33.7187	39.6448
	HSA-MIR-1304	-2.41034	0.021063	0.0739466	-3.75523	13.5032	36.2448	40
	hsa-miR-208b	-2.40198	0.021482	0.0750953	-3.21623	9.29357	36.7838	40
	hsa-miR-100	2.38841	0.0221776	0.0769544	8.87495	0.00212998	36.1508	27.2759
	hsa-miR-27b	-2.38509	0.0223509	0.0769544	-7.68068	205.17	27.1969	34.8776
	HSA-MIR-1257	-2.38434	0.0223902	0.0769544	-4.63406	24.8309	35.3659	40
	hsa-miR-539	-2.38689	0.0222569	0.0769544	-6.56463	94.6565	30.5986	37.1632
	hsa-miR-508-5p	-2.3787	0.0226883	0.0776529	-5.18722	36.4343	34.8128	40
	hsa-miR-422a	2.37139	0.0230792	0.0784108	5.64851	0.0199356	40	34.3515
	hsa-miR-875-3p	-2.37098	0.0231015	0.0784108	-2.85476	7.23384	37.1452	40
	hsa-miR-130a	-2.36886	0.0232162	0.0784746	-7.12821	139.896	24.7624	31.8906
	hsa-miR-26a-1#	2.35947	0.0237302	0.079882	5.34605	0.0245855	35.3588	30.0128
	hsa-miR-136#	-2.34612	0.0244789	0.0820644	-6.89614	119.109	30.8728	37.7689
	hsa-miR-519c	-2.34203	0.0247128	0.0825106	-6.79666	111.173	32.6522	39.4489
	hsa-miR-323-3p	-2.33673	0.0250185	0.0831917	-5.45334	43.8146	33.925	39.3784
	hsa-miR-593	-2.33444	0.0251516	0.0832957	-4.32882	20.0958	35.6712	40
	HSA-MIR-1238	-2.33192	0.0252989	0.0834455	-5.18213	36.3059	34.8179	40
	hsa-miR-145	2.32343	0.025801	0.0847601	5.86276	0.0171843	39.0408	33.178
	ath-miR159a	-2.31612	0.0262401	0.0856106	-5.84619	57.528	34.1538	40
	HSA-MIR-1298	-2.31564	0.0262693	0.0856106	-5.53091	46.2349	34.4691	40
	hsa-miR-412	-2.30007	0.0272281	0.0880521	-5.12506	34.8978	34.8749	40
	ath-miR159a	-2.29998	0.0272337	0.0880521	-4.48538	22.3993	35.5146	40
	hsa-miR-340	2.28761	0.0280181	0.0902314	4.26238	0.052107	28.7538	24.4914
	hsa-miR-378	2.26676	0.0293862	0.0942662	7.1228	0.00717505	31.982	24.8592
	hsa-miR-595	-2.25016	0.0305181	0.0975149	-4.01372	16.1528	35.9863	40
	hsa-miR-220	-2.22886	0.032027	0.101938	-4.21881	18.6204	35.7812	40
	hsa-miR-608	-2.2205	0.0326375	0.103479	-4.08756	17.0011	35.9124	40
	hsa-miR-592	2.21028	0.0333974	0.105094	2.98157	0.126607	40	37.0184
	hsa-miR-618	-2.20849	0.0335324	0.105094	-5.40039	42.2358	33.4248	38.8251
	hsa-miR-9	-2.20985	0.0334299	0.105094	-6.2065	73.8488	29.2502	35.4567
	hsa-miR-532	2.20022	0.0341613	0.106656	4.77616	0.036495	28.8266	24.0505
	hsa-miR-125b-2#	2.1857	0.0352906	0.109354	7.39517	0.00594063	34.7538	27.3586
	hsa-miR-644	-2.18567	0.0352929	0.109354	-4.10941	17.2606	35.8906	40
	hsa-miR-558	-2.18032	0.0357176	0.110253	-1.33264	2.51863	38.6674	40
	hsa-miR-637	-2.17776	0.0359228	0.110469	-3.16535	8.97148	36.8347	40
	hsa-miR-154	-2.17247	0.0363488	0.111361	-3.67568	12.7788	36.3243	40
	HSA-MIR-1203	-2.16906	0.0366256	0.11179	-5.36287	41.1515	34.6371	40
	hsa-miR-493	-2.16358	0.0370752	0.112742	-5.78113	54.9911	33.9922	39.7733
	hsa-miR-152	2.15957	0.0374074	0.113331	5.06063	0.029964	26.6705	21.6098
	hsa-miR-449	2.15413	0.0378616	0.113947	2.83505	0.140141	39.9434	37.1083
	hsa-miR-454	2.1538	0.0378893	0.113947	4.37187	0.0482988	24.8217	20.4499
	hsa-miR-222	2.15053	0.0381655	0.114066	7.8379	0.00437077	24.7409	16.903
	hsa-miR-218	2.15003	0.038208	0.114066	7.16427	0.00697172	31.7831	24.6188
	hsa-miR-342-3p	2.14629	0.0385252	0.114595	10.2243	0.000835946	37.1281	26.9038
	hsa-miR-662	-2.14293	0.0388135	0.115014	-4.54232	23.301	35.4577	40
	hsa-miR-10b#	-2.14137	0.0389474	0.115014	-5.02909	32.6517	32.5406	37.5697
	hsa-miR-425-5p	2.13713	0.039314	0.115679	7.13109	0.00713394	40	32.8689
	hsa-miR-876-3p	-2.13528	0.0394751	0.115737	-2.94616	7.70695	37.0538	40
	hsa-miR-194#	-2.13114	0.0398373	0.116382	-4.47279	22.2047	35.5272	40
	hsa-miR-802	-2.12828	0.0400888	0.1167	-4.81408	28.1309	35.1859	40
	hsa-miR-100#	-2.12388	0.04048	0.117006	-4.70887	26.1524	35.2911	40
	HSA-MIR-1265	-2.12425	0.0404468	0.117006	-3.4937	11.2644	36.5063	40
	hsa-miR-639	2.12096	0.0407406	0.117344	3.95337	0.0645529	40	36.0466
	hsa-miR-365	2.11846	0.0409651	0.117577	8.73436	0.00234799	34.9186	26.1842
	hsa-miR-614	2.11642	0.0411497	0.117694	1.98601	0.252435	40	38.014
	hsa-miR-515-3p	2.10678	0.0420292	0.119477	3.30113	0.101452	40	36.6989
	hsa-miR-518c	-2.10639	0.0420652	0.119477	-4.4088	21.2413	35.1752	39.584
	hsa-miR-198	-2.10273	0.0424035	0.120021	-5.19012	36.5076	34.1754	39.3655
	hsa-miR-501-3p	-2.09769	0.042874	0.120934	-4.13069	17.5171	35.5283	39.659
	hsa-miR-889	-2.08628	0.0439552	0.123558	-4.12797	17.4841	35.872	40
	HSA-MIR-1296	-2.07771	0.0447829	0.1246	-2.32741	5.01903	37.6726	40
	hsa-miR-107	-2.07835	0.0447213	0.1246	-5.31149	39.7117	33.7309	39.0424
	hsa-miR-567	2.07866	0.044691	0.1246	1.53329	0.345489	40	38.4667
	hsa-miR-374a#	2.07392	0.0451533	0.125044	3.81574	0.0710145	37.9275	34.1117
	hsa-miR-195#	-2.06986	0.0455537	0.125044	-2.78921	6.91253	37.2108	40
	hsa-miR-635	2.07292	0.0452514	0.125044	3.69734	0.0770884	40	36.3027
	hsa-miR-20b#	-2.07121	0.0454205	0.125044	-5.15119	35.5356	34.8488	40
	hsa-miR-521	-2.06496	0.0460405	0.125957	-4.72432	26.4339	33.4613	38.1856
	HSA-MIR-620	-2.06116	0.0464203	0.126573	-3.37616	10.3831	36.6238	40
	hsa-miR-93#	2.05815	0.0467242	0.126689	6.27051	0.0129536	29.7405	23.47
	hsa-miR-516b	-2.04128	0.0484573	0.130388	-4.98411	31.6496	34.8534	39.8375
	HSA-MIR-1263	-2.03408	0.0492143	0.131991	-1.72416	3.30388	38.2758	40
	hsa-miR-373	-2.03176	0.0494595	0.132215	-3.97695	15.7465	36.023	40
	hsa-miR-144#	-2.02979	0.0496699	0.132345	-5.16656	35.916	31.4902	36.6567
	hsa-miR-183#	2.02227	0.0504776	0.134061	6.17508	0.0138394	32.3919	26.2168
	hsa-let-7c	2.00668	0.0521881	0.137267	4.08195	0.0590487	27.7129	23.631
	ath-miR159a	-2.00716	0.052135	0.137267	-3.50245	11.3329	36.4976	40
	hsa-miR-921	-2.00675	0.0521802	0.137267	-3.28223	9.72861	36.7178	40
	HSA-MIR-1260	2.00413	0.052473	0.137573	7.43335	0.00578546	33.2182	25.7849
	hsa-miR-376a#	-1.99928	0.0530176	0.138557	-4.25547	19.0996	35.7445	40
	hsa-miR-155	1.99736	0.0532347	0.138681	3.05791	0.120082	25.2119	22.154
	hsa-miR-10a	1.98925	0.0541601	0.140644	6.04648	0.0151297	35.2135	29.167
	hsa-miR-769-5p	1.97966	0.0552738	0.143082	6.42767	0.0116166	37.48	31.0524
	hsa-miR-655	-1.97382	0.0559608	0.143648	-3.25435	9.54237	36.7457	40
	hsa-miR-34b	-1.97332	0.0560193	0.143648	-3.03372	8.18921	36.9663	40
	hsa-miR-548c	-1.9675	0.056713	0.144973	-2.47633	5.56479	37.5237	40
	hsa-miR-301	-1.9637	0.0571694	0.145684	-5.27097	38.6118	24.7972	30.0682
	hsa-miR-374b#	1.95807	0.0578511	0.146963	1.23589	0.42458	40	38.7641
	hsa-miR-203	1.9543	0.0583123	0.147437	5.39795	0.0237168	29.538	24.14
	hsa-miR-548c-5p	-1.9536	0.0583981	0.147437	-4.37043	20.6838	33.5529	37.9233
	HSA-MIR-151-5P	1.95197	0.0585974	0.147485	6.48061	0.0111981	30.7554	24.2748
	hsa-miR-559	-1.94264	0.059757	0.149229	-2.56604	5.9218	36.9744	39.5404
	HSA-MIR-1300	1.9362	0.0605674	0.149229	5.70125	0.01922	36.1466	30.4454
	ath-miR159a	-1.93764	0.0603859	0.149229	-4.65855	25.2559	34.8287	39.4873
	hsa-miR-561	-1.93698	0.0604692	0.149229	-4.16737	17.9681	35.5948	39.7622
	hsa-miR-634	1.93763	0.0603867	0.149229	0.396993	0.75944	40	39.603
	hsa-miR-506	-1.9425	0.0597745	0.149229	-6.29659	78.6073	33.7034	40
	hsa-miR-892a	-1.92727	0.0617085	0.151584	-1.16523	2.24268	38.8348	40
	hsa-miR-190b	1.9201	0.062637	0.152491	6.24448	0.0131894	31.2828	25.0383
	hsa-miR-92b#	-1.92221	0.0623627	0.152491	-2.92191	7.57851	36.456	39.3779
	hsa-miR-33a#	1.92138	0.062471	0.152491	4.89104	0.0337016	36.4129	31.5219
	hsa-miR-125a-5p	1.91262	0.0636191	0.154247	6.52147	0.0108854	29.5748	23.0533
	hsa-miR-372	1.91174	0.0637352	0.154247	2.49872	0.176933	40	37.5013
	hsa-miR-99b#	1.90173	0.0650725	0.157019	5.74564	0.0186377	31.1003	25.3547
	hsa-miR-542-5p	-1.89797	0.0655805	0.157779	-3.78772	13.8107	36.2123	40
	hsa-miR-512-5p	-1.8904	0.0666147	0.159389	-3.45685	10.9803	36.2584	39.7152
	hsa-miR-541	-1.89022	0.0666395	0.159389	-3.30442	9.8794	36.546	39.8504
	HSA-MIR-144	-1.88754	0.0670094	0.159807	-4.05762	16.6519	35.9424	40
	hsa-miR-196b	1.88351	0.0675685	0.160672	3.06301	0.119658	27.5911	24.5281
	hsa-miR-892b	-1.88113	0.0678998	0.160991	-3.61143	12.2222	36.3886	40
	HSA-MIR-1206	-1.87556	0.068683	0.162378	-2.57057	5.94043	37.4294	40
	hsa-miR-133b	-1.85779	0.0712304	0.167432	-3.4273	10.7577	36.5727	40
	hsa-miR-143	-1.83651	0.0743864	0.17435	-5.20882	36.9838	29.4918	34.7006
	HSA-MIR-1255B	1.83226	0.0750308	0.175358	2.66392	0.157791	40	37.3361
	hsa-miR-409-3p	-1.81755	0.0772991	0.179208	-5.54226	46.6001	31.8358	37.378
	hsa-miR-452#	1.81731	0.0773355	0.179208	2.46237	0.181448	40	37.5376
	hsa-miR-15b#	1.81071	0.0783716	0.181096	5.13489	0.0284605	40	34.8651
	hsa-miR-320	1.80231	0.0797085	0.183666	4.27003	0.0518315	22.1058	17.8358
	hsa-let-7e	1.80076	0.0799565	0.18372	6.56137	0.0105884	24.5567	17.9953
	hsa-let-7d	1.7943	0.0809999	0.184565	3.43942	0.0921788	25.4247	21.9853
	hsa-miR-654-3p	-1.79671	0.0806095	0.184565	-2.52884	5.77106	37.4712	40
	hsa-miR-766	-1.7943	0.081001	0.184565	-5.53501	46.3666	25.9259	31.4609
	hsa-miR-346	-1.79153	0.0814511	0.185075	-2.03603	4.10115	37.825	39.861
	HSA-MIR-1201	1.77914	0.0834939	0.189191	4.47041	0.0451101	40	35.5296
	mmu-miR-491	1.76509	0.0858634	0.194023	5.05261	0.0301309	33.6564	28.6038
	hsa-miR-154#	-1.74183	0.0899089	0.202605	-3.08893	8.50867	36.9111	40
	hsa-miR-660	1.73279	0.0915236	0.205677	3.04448	0.121205	26.8742	23.8297
	hsa-miR-18b	1.71699	0.0944041	0.210454	3.796	0.0719931	39.7622	35.9662
	hsa-miR-199b	-1.71787	0.0942412	0.210454	-3.0881	8.50373	36.9119	40
	hsa-miR-337-3p	-1.7169	0.0944215	0.210454	-2.50927	5.69333	37.4907	40
	HSA-MIR-1293	-1.71117	0.0954846	0.212246	-2.74119	6.6862	37.2588	40
	hsa-miR-19b-1#	1.70464	0.0967091	0.214385	4.72984	0.0376857	35.3522	30.6223
	hsa-miR-518d	1.70204	0.0971991	0.214889	4.87591	0.0340569	40	35.1241
	hsa-miR-181a	1.68124	0.101203	0.223138	6.49543	0.0110836	30.9121	24.4167
	hsa-miR-208	-1.6775	0.101936	0.22415	-3.64013	12.4678	36.3599	40
	hsa-miR-888#	-1.66392	0.104638	0.229475	-3.4784	11.1456	35.7004	39.1788
	hsa-miR-335	1.66053	0.105324	0.23036	3.21559	0.107649	25.6799	22.4643
	hsa-miR-377	-1.6537	0.106711	0.232154	-3.0496	8.27984	36.9504	40
	hsa-miR-19a#	-1.63939	0.109672	0.237963	-2.84688	7.19443	36.4731	39.32
	hsa-miR-363	-1.63609	0.110363	0.238828	-3.72568	13.2294	34.4514	38.1771
	hsa-miR-383	1.634	0.110804	0.239149	1.48707	0.356735	40	38.5129
	hsa-miR-875-5p	-1.62971	0.111711	0.240473	-2.95493	7.75396	37.0451	40
	hsa-miR-301b	-1.62652	0.11239	0.240668	-4.22485	18.6985	31.2753	35.5002
	HSA-MIR-548K	-1.62707	0.112273	0.240668	-4.05574	16.6302	32.5494	36.6051
	hsa-miR-192	-1.62326	0.113087	0.241529	-3.62335	12.3236	21.608	25.2314
	hsa-miR-342-5p	-1.61229	0.115461	0.245956	-4.88433	29.5344	33.9059	38.7902
	mmu-miR-124a	1.60101	0.117943	0.25059	5.22368	0.0267618	35.2341	30.0104
	hsa-miR-28-3p	1.58658	0.121181	0.256141	5.28946	0.025569	26.3606	21.0712
	hsa-miR-193a-5p	1.58193	0.122241	0.257713	3.82814	0.070407	25.9942	22.166
	hsa-miR-411	-1.56458	0.126258	0.263528	-4.3462	20.3393	32.7176	37.0638
	HSA-MIR-1256	-1.56446	0.126287	0.263528	-2.79924	6.96072	37.0508	39.8501
	hsa-miR-675	-1.56583	0.125965	0.263528	-2.99368	7.96505	37.0063	40
	hsa-miR-519e	-1.56484	0.126197	0.263528	-4.53081	23.1158	35.4692	40
	hsa-miR-653	-1.55773	0.127873	0.265761	-3.34207	10.1406	36.6579	40
	hsa-miR-449b	1.55717	0.128007	0.265761	2.10384	0.232638	40	37.8962
	hsa-miR-582-5p	-1.55567	0.128362	0.265823	-1.22135	2.33166	38.7786	40
	hsa-miR-127-5p	-1.55039	0.129624	0.267759	-0.879838	1.84017	39.1202	40
	hsa-miR-502-3p	-1.54187	0.131678	0.271316	-3.87877	14.7105	32.4787	36.3574
	hsa-miR-30e-3p	1.53396	0.133609	0.273916	5.00214	0.0312037	26.9726	21.9705
	hsa-miR-652	1.53515	0.133317	0.273916	3.02795	0.122601	26.5198	23.4918
	HSA-MIR-1259	-1.52972	0.134656	0.275272	-1.78462	3.44528	38.2154	40
	hsa-miR-454#	1.52855	0.134944	0.275272	2.81539	0.142064	40	37.1846
	hsa-miR-21	1.52141	0.13672	0.278201	4.53144	0.0432414	23.1924	18.6609
	hsa-miR-30c-2#	-1.50787	0.140143	0.282356	-2.37875	5.20087	37.6212	40
	hsa-miR-674	-1.50826	0.140043	0.282356	-0.987271	1.98243	39.0127	40
	hsa-miR-891a	1.51182	0.139138	0.282356	2.49439	0.177465	39.2351	36.7407
	ath-miR159a	-1.50874	0.139919	0.282356	-4.07123	16.8098	33.8074	37.8787
	hsa-miR-580	1.50368	0.141214	0.283816	1.34746	0.392984	40	38.6525
	hsa-let-7f	1.50196	0.141656	0.284007	5.29839	0.0254113	31.2966	25.9982
	hsa-miR-20b	1.49925	0.142356	0.284421	3.67399	0.0783463	28.0225	24.3486
	HSA-MIR-1292	-1.49847	0.142558	0.284421	-2.3111	4.9626	37.6889	40
	hsa-miR-944	1.49574	0.143266	0.285138	2.03226	0.244471	40	37.9677
	hsa-miR-376b	-1.4892	0.144971	0.287831	-2.62211	6.15649	37.3779	40
	hsa-miR-625	-1.48576	0.145878	0.28893	-3.88208	14.7443	34.8507	38.7328
	hsa-miR-193b#	1.48046	0.14728	0.291002	4.30102	0.0507298	34.7945	30.4935
	hsa-miR-604	1.46786	0.150655	0.29624	3.75875	0.0738759	37.6685	33.9098
	hsa-miR-26a	1.46823	0.150556	0.29624	3.32147	0.100032	22.0469	18.7254
	hsa-miR-28	1.46141	0.152407	0.298966	3.48686	0.0891972	26.2811	22.7942
	hsa-miR-380-3p	-1.42705	0.162013	0.301949	-2.56299	5.90929	37.437	40
	hsa-miR-490	-1.42674	0.162102	0.301949	-2.31473	4.97512	37.6853	40
	hsa-miR-450a	-1.42051	0.163894	0.301949	-2.82255	7.07412	36.7141	39.5367
	hsa-miR-216a	-1.44409	0.157192	0.301949	-3.07858	8.44782	36.6132	39.6917
	hsa-miR-302c#	-1.44494	0.156953	0.301949	-0.511405	1.42544	39.4886	40
	hsa-miR-105#	-1.42675	0.162099	0.301949	-2.32345	5.00526	37.6766	40
	hsa-miR-708#	-1.42675	0.162099	0.301949	-2.32345	5.00526	37.6766	40
	hsa-miR-33b	-1.42128	0.163672	0.301949	-2.00677	4.01881	37.9932	40
	hsa-miR-520a	1.42703	0.162019	0.301949	2.54464	0.171391	40	37.4554
	hsa-miR-504	-1.4249	0.162628	0.301949	-1.60257	3.03683	38.3974	40
	mmu-miR-93	1.45432	0.154351	0.301949	3.29571	0.101834	25.0165	21.7208
	hsa-miR-937	1.42059	0.163869	0.301949	1.07276	0.47541	40	38.9272
	HSA-MIR-513B	-1.42699	0.162029	0.301949	-2.51185	5.70351	37.4881	40
	HSA-MIR-548N	-1.42716	0.161982	0.301949	-2.67163	6.3715	37.3284	40
	hsa-miR-624	-1.42652	0.162165	0.301949	-2.17838	4.52645	37.8216	40
	hsa-miR-26b	1.44044	0.158215	0.301949	2.71853	0.151929	23.4244	20.7059
	hsa-miR-302a	-1.42696	0.162037	0.301949	-2.48929	5.61501	37.5107	40
	hsa-miR-30b#	1.42383	0.162937	0.301949	1.4021	0.378379	40	38.5979
	hsa-miR-486	-1.42703	0.162019	0.301949	-2.54464	5.83463	37.4554	40
	hsa-miR-32#	1.42545	0.162472	0.301949	1.74289	0.298771	40	38.2571
	hsa-miR-513-5p	-1.42059	0.163869	0.301949	-1.07276	2.10345	38.9272	40
	hsa-miR-214#	1.42496	0.162612	0.301949	1.61543	0.326369	40	38.3846
	hsa-miR-202#	-1.4264	0.162198	0.301949	-2.11574	4.33412	37.8843	40
	hsa-miR-143#	-1.42144	0.163626	0.301949	-1.13594	2.19761	38.8641	40
	hsa-miR-646	-1.42578	0.162376	0.301949	-1.85055	3.60638	38.1495	40
	hsa-miR-563	-1.42541	0.162484	0.301949	-1.73139	3.32048	38.2686	40
	mmu-miR-137	-1.42656	0.162152	0.301949	-2.20435	4.60866	37.7957	40
	hsa-miR-499-3p	-1.41791	0.164647	0.302655	-0.924367	1.89785	39.0756	40
	HSA-MIR-1184	1.41531	0.165403	0.303362	1.17099	0.444116	40	38.829
	hsa-miR-142-5p	1.41312	0.16604	0.30385	2.15668	0.224272	37.7739	35.6172
	hsa-miR-588	1.4116	0.166483	0.303981	0.728512	0.603526	40	39.2715
	HSA-MIR-1183	1.40523	0.168357	0.304008	0.61829	0.651442	40	39.3817
	HSA-MIR-548G	-1.40685	0.167878	0.304008	-0.641674	1.56014	39.3583	40
	hsa-miR-924	1.40783	0.167591	0.304008	0.657067	0.634166	40	39.3429
	hsa-miR-92a-2#	-1.40523	0.168355	0.304008	-2.04251	4.11961	37.9575	40
	hsa-miR-515-5p	1.40601	0.168126	0.304008	0.62924	0.646517	40	39.3708
	hsa-miR-130a#	-1.40055	0.16974	0.305158	-0.562693	1.47702	39.4373	40
	hsa-miR-18b#	1.40117	0.169558	0.305158	0.569164	0.674007	40	39.4308
	hsa-miR-767-5p	-1.399	0.170201	0.305316	-0.547207	1.46125	39.4528	40
	HSA-MIR-720	1.39773	0.17058	0.305327	4.90005	0.0334916	22.1216	17.2216
	hsa-miR-130b#	-1.38996	0.17291	0.308822	-4.41417	21.3205	34.1805	38.5947
	hsa-miR-576-5p	1.38788	0.173537	0.309266	0.463348	0.725301	40	39.5367
	ath-miR159a	1.3824	0.175199	0.311549	1.16207	0.446871	40	38.8379
	HSA-MIR-1250	-1.37762	0.176659	0.313464	-0.411612	1.33017	39.5884	40
	hsa-miR-613	1.37623	0.177083	0.313536	1.12841	0.457418	40	38.8716
	hsa-let-7f-2#	-1.37157	0.17852	0.315398	-2.38416	5.22041	37.6158	40
	hsa-miR-548d-5p	-1.36592	0.180271	0.317805	-2.21239	4.63441	36.9463	39.1587
	hsa-miR-576-3p	-1.35977	0.182192	0.319968	-3.0092	8.05115	33.0115	36.0207
	hsa-miR-425#	-1.35824	0.182671	0.319968	-3.40266	10.5756	29.3089	32.7116
	hsa-miR-155#	1.35936	0.182322	0.319968	1.39775	0.379519	40	38.6022
	hsa-miR-362-3p	-1.34603	0.186544	0.326053	-3.71105	13.096	30.3072	34.0183
	hsa-miR-555	1.33286	0.190788	0.332053	0.292724	0.816359	40	39.7073
	HSA-MIR-548I	1.32712	0.19266	0.333889	1.46239	0.362891	40	38.5376
	HSA-MIR-548P	1.32731	0.192597	0.333889	0.759981	0.590504	40	39.24
	hsa-miR-524	1.32337	0.193891	0.335312	2.55262	0.170445	38.6699	36.1173
	mmu-miR-496	-1.31941	0.195198	0.336862	-2.21315	4.63687	37.7869	40
	HSA-MIR-1278	-1.30851	0.198829	0.342405	-2.82907	7.10618	35.5866	38.4157
	hsa-miR-629	1.30061	0.201494	0.346265	3.56863	0.0842823	31.8159	28.2473
	HSA-MIR-1243	-1.28805	0.205786	0.352899	-3.8871	14.7956	33.0725	36.9596
	hsa-miR-101#	-1.28501	0.206835	0.353476	-2.77947	6.866	35.8872	38.6667
	hsa-miR-571	-1.28457	0.206986	0.353476	-1.79438	3.46867	38.2056	40
	hsa-miR-615-5p	-1.27613	0.209919	0.357737	-2.02985	4.08361	37.9702	40
	hsa-let-7b	-1.26666	0.213251	0.362659	-4.28077	19.4375	34.6947	38.9754
	hsa-miR-20a	1.26301	0.214544	0.364102	3.2745	0.103342	19.9287	16.6542
	hsa-miR-645	-1.26109	0.215229	0.364507	-1.85738	3.62349	37.5325	39.3899
	HSA-MIR-765	-1.2577	0.21644	0.365067	-1.69001	3.22659	37.5782	39.2682
	hsa-miR-573	-1.25766	0.216451	0.365067	-1.27616	2.42194	38.5638	39.84
	ath-miR159a	-1.25565	0.217171	0.365527	-1.98894	3.96944	38.0111	40
	hsa-miR-29b-1#	1.2518	0.218557	0.367104	2.16684	0.222699	40	37.8332
	hsa-miR-651	-1.2477	0.220039	0.368837	-2.32082	4.99617	36.248	38.5688
	hsa-miR-151-3p	1.23949	0.223028	0.373081	2.84441	0.139235	24.0145	21.1701
	hsa-miR-520b	-1.22397	0.228756	0.381883	-4.25766	19.1286	32.4254	36.6831
	hsa-miR-106b	1.22113	0.229817	0.382873	2.4114	0.187974	23.4968	21.0854
	HSA-MIR-1283	-1.20986	0.234062	0.389152	-1.87344	3.66405	37.1414	39.0148
	hsa-miR-520g	-1.19573	0.239464	0.397325	-2.46167	5.50855	37.5383	40
	hsa-miR-146a	1.19348	0.240335	0.397964	4.74524	0.0372856	22.4127	17.6675
	hsa-miR-17	1.19028	0.241572	0.399204	4.24631	0.0526905	20.4557	16.2094
	hsa-miR-7-2#	-1.18494	0.243651	0.400214	-3.36623	10.3118	32.8905	36.2567
	hsa-miR-654	-1.18582	0.243308	0.400214	-1.57496	2.97927	38.425	40
	hsa-miR-19a	1.18578	0.243324	0.400214	3.59875	0.0825406	23.1784	19.5796
	hsa-miR-302b	-1.16577	0.251221	0.411821	-2.3716	5.17515	36.9838	39.3554
	hsa-miR-888	1.14406	0.260001	0.424513	1.14286	0.452862	40	38.8571
	hsa-miR-519b-3p	1.14517	0.259545	0.424513	3.16277	0.111663	34.4828	31.32
	hsa-miR-508	-1.13661	0.263064	0.427806	-2.1361	4.39573	37.8639	40
	hsa-miR-586	1.13781	0.262569	0.427806	0.874914	0.545286	40	39.1251
	hsa-let-7g#	1.13098	0.265396	0.43017	2.19381	0.218573	39.2311	37.0373
	hsa-miR-486-3p	1.13056	0.265569	0.43017	0.821243	0.565954	40	39.1788
	hsa-miR-192#	1.11028	0.274094	0.443101	2.4608	0.181646	37.6306	35.1698
	hsa-miR-24	1.0942	0.28099	0.453352	3.90779	0.0666251	19.7766	15.8688
	HSA-MIR-1291	1.0841	0.285385	0.459537	3.20273	0.108613	32.6932	29.4905
	hsa-miR-485-3p	-1.06851	0.292265	0.469692	-1.92787	3.80493	38.0721	40
	hsa-miR-27b#	1.06574	0.293497	0.470336	2.93874	0.130422	36.3357	33.3969
	hsa-miR-642	1.06503	0.293816	0.470336	3.40201	0.0946003	37.5497	34.1477
	hsa-miR-98	1.05764	0.297126	0.474141	2.98927	0.125933	36.6514	33.6621
	hsa-miR-186#	-1.05714	0.297352	0.474141	-2.29135	4.89514	35.448	37.7394
	ath-miR159a	-1.04574	0.302515	0.481435	-2.08073	4.2302	37.9193	40
	hsa-miR-769-3p	-1.0275	0.310906	0.49233	-0.735445	1.66491	39.2646	40
	hsa-miR-550	1.02694	0.311167	0.49233	0.985749	0.504964	40	39.0143
	hsa-miR-492	1.02387	0.312593	0.493632	1.79188	0.288795	40	38.2081
	HSA-MIR-1269	-1.02249	0.313238	0.493697	-2.19883	4.59106	36.0201	38.2189
	HSA-MIR-1275	-1.01711	0.315755	0.495333	-2.52324	5.74873	34.3995	36.9228
	HSA-MIR-1270	1.01833	0.315183	0.495333	1.82858	0.281541	38.1972	36.3686
	rno-miR-7#	1.01639	0.316093	0.495333	3.36455	0.0970889	27.476	24.1114
	hsa-miR-197	1.0081	0.320003	0.500502	3.81298	0.0711504	37.0549	33.2419
	hsa-miR-516a-5p	-1.00543	0.32127	0.501524	-1.45517	2.7419	38.1212	39.5763
	hsa-miR-302c	-0.990219	0.328546	0.510933	-1.73407	3.32665	37.6438	39.3779
	hsa-miR-603	-0.990406	0.328456	0.510933	-1.45569	2.74288	37.1362	38.5919
	hsa-miR-149	0.986769	0.330212	0.51255	1.89164	0.269501	38.1389	36.2473
	hsa-miR-941	0.982828	0.332122	0.514538	1.75375	0.296529	40	38.2462
	hsa-miR-518d-5p	-0.981451	0.332792	0.514601	-1.62379	3.08184	36.9917	38.6155
	hsa-miR-135b#	-0.958295	0.34418	0.531207	-1.746	3.35428	36.7986	38.5446
	hsa-miR-296	0.949067	0.34879	0.537307	3.07376	0.11877	36.8911	33.8174
	hsa-miR-520e	0.947427	0.349614	0.537564	1.66454	0.315445	40	38.3355
	HSA-MIR-1264	-0.943784	0.351448	0.53937	-2.10732	4.3089	35.6063	37.7136
	hsa-miR-661	-0.933137	0.356844	0.544161	-2.45364	5.47796	37.5464	40
	HSA-MIR-513C	-0.932377	0.357231	0.544161	-1.68027	3.20489	37.5801	39.2604
	hsa-miR-17#	-0.934461	0.35617	0.544161	-2.64269	6.24495	32.9837	35.6264
	HSA-MIR-1274B	0.935418	0.355683	0.544161	3.20164	0.108695	20.3319	17.1302
	hsa-miR-516-3p	-0.92236	0.362361	0.55095	-1.71216	3.27651	36.3281	38.0403
	hsa-miR-204	-0.901714	0.373084	0.560998	-2.82294	7.07602	34.171	36.9939
	hsa-miR-130b	0.903229	0.372291	0.560998	2.89376	0.134553	30.116	27.2222
	hsa-miR-148b#	0.903517	0.37214	0.560998	2.74289	0.149385	34.3865	31.6436
	HSA-MIR-1276	-0.906115	0.370781	0.560998	-1.93509	3.82401	34.4939	36.429
	hsa-miR-340#	-0.902931	0.372447	0.560998	-2.67696	6.39506	25.5462	28.2232
	hsa-miR-361	-0.888856	0.379865	0.569102	-3.12226	8.70753	29.6946	32.8168
	hsa-miR-668	-0.889066	0.379754	0.569102	-1.62509	3.08461	38.3749	40
	mmu-miR-129-3p	-0.88638	0.38118	0.570028	-1.67936	3.20287	38.3206	40
	HSA-MIR-1303	-0.884541	0.382158	0.570448	-2.09405	4.26944	33.209	35.303
	hsa-miR-489	0.877149	0.386108	0.575293	1.52194	0.348217	40	38.4781
	HSA-MIR-1227	-0.871686	0.389043	0.576872	-2.10293	4.2958	31.1021	33.205
	hsa-miR-874	0.873794	0.387908	0.576872	2.48683	0.178398	35.697	33.2102
	HSA-MIR-320B	0.87124	0.389283	0.576872	2.63096	0.161437	33.6833	31.0524
	hsa-miR-181a-2#	0.868333	0.390851	0.578149	2.61909	0.162771	33.938	31.3189
	hsa-miR-150	0.857222	0.396881	0.582945	3.26469	0.104047	24.4602	21.1955
	hsa-miR-597	-0.859703	0.39553	0.582945	-2.22017	4.65948	33.9304	36.1506
	hsa-miR-138	0.857107	0.396944	0.582945	1.78193	0.290793	38.8208	37.0389
	hsa-miR-627	-0.858012	0.396451	0.582945	-2.26477	4.80577	33.0235	35.2882
	hsa-miR-367	-0.854088	0.398593	0.584317	-1.49375	2.81619	37.6116	39.1053
	dme-miR-7	0.84619	0.402927	0.589614	2.25674	0.209244	36.5557	34.2989
	hsa-miR-503	-0.842999	0.404686	0.59113	-1.64181	3.12058	36.8216	38.4634
	hsa-miR-16-1#	0.836035	0.408542	0.595699	2.11682	0.230555	35.7091	33.5923
	hsa-miR-432#	0.832343	0.410595	0.597628	1.61039	0.327511	40	38.3896
	hsa-miR-181c	0.829253	0.412319	0.59907	2.00449	0.249223	32.3981	30.3936
	hsa-miR-106a#	0.823632	0.415465	0.602572	1.30526	0.404648	40	38.6947
	hsa-miR-488	0.819777	0.417632	0.603574	1.23234	0.425627	38.6947	37.4624
	HSA-MIR-1285	0.820971	0.41696	0.603574	2.22796	0.21346	37.7227	35.4947
	hsa-miR-331	0.81197	0.42204	0.60887	1.49985	0.35359	21.5441	20.0442
	hsa-miR-767-3p	-0.80693	0.424902	0.611919	-1.36278	2.5718	37.7568	39.1196
	hsa-miR-9#	0.804972	0.426017	0.612446	1.56899	0.337045	37.4035	35.8345
	hsa-miR-532-3p	-0.803323	0.426957	0.61272	-2.6855	6.43306	28.5253	31.2108
	hsa-miR-18a	0.798114	0.429935	0.613764	1.87845	0.271975	26.7884	24.91
	hsa-miR-550	-0.798369	0.429789	0.613764	-1.90681	3.74979	35.9058	37.8126
	mmu-let-7d#	-0.798491	0.429719	0.613764	-1.98227	3.95113	35.4287	37.411
	hsa-miR-548b-5p	0.788863	0.435255	0.619198	1.60616	0.328472	40	38.3938
	hsa-miR-99a#	0.789199	0.435061	0.619198	2.55785	0.169828	30.8242	28.2663
	hsa-miR-148a#	0.780816	0.439915	0.62474	2.00212	0.249632	36.1643	34.1622
	hsa-miR-361-3p	0.768138	0.447316	0.633053	2.38344	0.191652	34.9305	32.547
	hsa-miR-141#	0.76933	0.446617	0.633053	2.70618	0.153235	32.5114	29.8053
	hsa-miR-744	0.764134	0.449669	0.635283	1.91556	0.265069	26.3757	24.4602
	hsa-miR-101	0.761938	0.450963	0.636013	1.90613	0.266807	28.0446	26.1384
	hsa-miR-625#	-0.754403	0.455417	0.64119	-2.9684	7.82665	32.2758	35.2442
	hsa-miR-497	0.752694	0.456431	0.641514	2.29383	0.203933	31.949	29.6552
	hsa-miR-24-2#	-0.749644	0.458244	0.641856	-2.12107	4.35015	31.4665	33.5875
	hsa-miR-331-5p	-0.750302	0.457853	0.641856	-2.30459	4.94028	33.7677	36.0723
	hsa-miR-222#	0.739225	0.464469	0.649463	1.4511	0.365743	39.6483	38.1972
	hsa-miR-520c-3p	0.729901	0.470081	0.656188	2.27844	0.206121	32.11	29.8316
	hsa-miR-423-5p	-0.727524	0.471518	0.657073	-2.06321	4.17916	28.3644	30.4276
	hsa-miR-15b	0.723673	0.473851	0.657073	1.99874	0.250219	24.3599	22.3611
	HSA-MIR-191#	-0.722706	0.474438	0.657073	-1.93168	3.81498	35.8191	37.7508
	hsa-miR-579	0.722223	0.474731	0.657073	1.56636	0.337658	40	38.4336
	hsa-miR-330	-0.724147	0.473563	0.657073	-2.46489	5.52084	29.1224	31.5873
	hsa-miR-647	-0.719308	0.476504	0.658412	-0.0657595	1.04664	39.9342	40
	hsa-miR-18a#	0.71548	0.478837	0.66052	1.48724	0.356695	36.7558	35.2686
	hsa-miR-382	-0.711643	0.481182	0.662638	-0.904929	1.87245	38.5772	39.4821
	hsa-miR-324-5p	0.706096	0.484583	0.666201	2.43877	0.184441	32.4688	30.03
	hsa-miR-23b	-0.695397	0.491183	0.673011	-1.23851	2.35955	36.7029	37.9414
	hsa-miR-128a	0.696205	0.490683	0.673011	1.95595	0.257751	33.0788	31.1228
	hsa-miR-584	-0.684955	0.497673	0.680763	-1.28907	2.4437	38.7109	40
	hsa-miR-147b	0.680877	0.50022	0.683105	0.449886	0.732101	40	39.5501
	hsa-miR-337-5p	-0.672616	0.505402	0.689031	-1.26886	2.40971	38.7311	40
	hsa-miR-526b	-0.670293	0.506864	0.689875	-1.8045	3.49309	35.7384	37.5429
	hsa-miR-545	-0.667494	0.50863	0.691128	-1.80595	3.4966	32.8694	34.6754
	hsa-miR-214	0.661914	0.512158	0.694768	1.3973	0.379638	39.0419	37.6446
	hsa-miR-519a	0.647839	0.521119	0.705753	2.4219	0.18661	32.5878	30.1659
	hsa-miR-21#	0.642286	0.524676	0.709397	1.63884	0.321114	37.7652	36.1264
	hsa-miR-554	0.63971	0.526331	0.710461	0.90465	0.534162	38.8218	37.9171
	hsa-miR-630	0.635468	0.529063	0.712971	0.44085	0.7367	40	39.5592
	hsa-miR-184	0.627071	0.534492	0.719103	1.1338	0.455715	37.3284	36.1946
	hsa-miR-922	-0.623368	0.536895	0.720498	-1.57504	2.97944	35.2833	36.8584
	hsa-miR-95	0.622759	0.537291	0.720498	1.65172	0.31826	36.5589	34.9072
	hsa-miR-362	0.62048	0.538773	0.721303	1.5117	0.350699	31.74	30.2283
	hsa-miR-302d	-0.61903	0.539718	0.721388	-0.252207	1.19103	39.7478	40
	hsa-miR-424	-0.617563	0.540674	0.721487	-0.965117	1.95222	38.5506	39.5157
	HSA-MIR-1247	0.613129	0.54357	0.723325	0.416036	0.749481	40	39.584
	HSA-MIR-548E	-0.612746	0.54382	0.723325	-1.10221	2.14684	37.3355	38.4377
	hsa-miR-25#	0.607018	0.547574	0.727135	1.17735	0.442162	38.8889	37.7115
	HSA-MIR-1233	0.59349	0.556491	0.737779	2.11685	0.230549	33.5352	31.4184
	hsa-miR-505	-0.57309	0.570076	0.754567	-1.67159	3.18566	34.3486	36.0201
	hsa-miR-148b	0.568	0.573491	0.757861	1.67278	0.313648	30.3476	28.6748
	hsa-miR-219-1-3p	0.558371	0.579979	0.761514	0.284795	0.820858	40	39.7152
	hsa-miR-132	0.562233	0.577373	0.761514	2.06061	0.239715	28.3432	26.2826
	hsa-miR-638	0.560702	0.578406	0.761514	1.36255	0.388896	37.6516	36.289
	hsa-miR-132#	-0.558927	0.579604	0.761514	-1.267	2.40661	36.3184	37.5854
	hsa-miR-20a#	0.555934	0.581627	0.762454	1.80199	0.286778	30.7993	28.9973
	hsa-miR-488	0.552173	0.584175	0.764568	0.972964	0.509458	37.5757	36.6028
	mmu-miR-140	0.549135	0.586236	0.76604	1.18244	0.440606	24.1018	22.9193
	hsa-miR-212	0.54446	0.589416	0.768967	1.81834	0.283548	33.5534	31.7351
	ath-miR159a	-0.518238	0.6074	0.791168	-1.05552	2.07846	37.6516	38.7071
	hsa-miR-553	0.503088	0.617906	0.803573	0.771726	0.585716	40	39.2283
	hsa-miR-500	-0.49413	0.624157	0.809129	-1.21275	2.31779	36.6549	37.8677
	hsa-miR-545#	0.494318	0.624025	0.809129	1.09836	0.467046	36.441	35.3426
	hsa-miR-92a-1#	0.491159	0.626236	0.81054	1.0805	0.472863	37.5383	36.4578
	hsa-miR-30c-1#	0.485143	0.630457	0.814713	0.647345	0.638454	40	39.3527
	hsa-miR-219	-0.483589	0.631548	0.814836	-1.11106	2.16004	35.8853	36.9963
	hsa-miR-221#	-0.476375	0.636629	0.820099	-0.852426	1.80553	37.6725	38.5249
	hsa-miR-938	0.467832	0.642669	0.826577	0.62609	0.64793	38.8845	38.2584
	hsa-miR-636	0.463162	0.645981	0.829533	1.11629	0.461279	35.886	34.7697
	HSA-MIR-1236	-0.459534	0.64856	0.831539	-0.94875	1.9302	37.0041	37.9529
	hsa-miR-16	0.453531	0.652835	0.835277	1.65541	0.317448	19.5498	17.8944
	hsa-miR-200c#	-0.452574	0.653517	0.835277	-1.43906	2.71144	32.3042	33.7433
	hsa-miR-520f	0.449922	0.655411	0.836003	1.07457	0.474812	37.9335	36.859
	hsa-miR-106a	0.448917	0.656129	0.836003	1.73734	0.299923	19.7579	18.0205
	hsa-miR-942	0.442452	0.660757	0.840589	1.30665	0.404257	29.3006	27.9939
	hsa-miR-518a-3p	0.435289	0.6659	0.845817	1.0043	0.498512	36.7413	35.737
	hsa-miR-106b#	-0.430326	0.669473	0.846727	-0.95899	1.94395	39.041	40
	HSA-MIR-520D-3P	0.432466	0.667932	0.846727	1.33249	0.397083	36.0451	34.7127
	hsa-let-7c#	-0.429982	0.669721	0.846727	-0.105862	1.07614	39.7176	39.8234
	hsa-miR-744#	0.427986	0.67116	0.847236	1.18751	0.439059	35.7342	34.5467
	hsa-miR-650	0.421489	0.675855	0.849231	1.32081	0.40031	37.5906	36.2698
	hsa-miR-570	0.421684	0.675714	0.849231	0.419038	0.747923	40	39.581
	hsa-miR-19b	-0.423713	0.674246	0.849231	-1.66829	3.17838	18.1023	19.7706
	hsa-miR-181c#	-0.417313	0.678879	0.850896	-1.20705	2.30865	35.6032	36.8103
	hsa-miR-10b	-0.416012	0.679823	0.850896	-0.618031	1.53478	38.5044	39.1224
	hsa-miR-616	-0.415352	0.680301	0.850896	-0.98866	1.98434	35.0128	36.0015
	hsa-miR-502	0.413695	0.681503	0.851099	1.08604	0.471052	36.519	35.4329
	hsa-miR-103	0.410885	0.683545	0.852315	0.910967	0.531829	22.7709	21.86
	HSA-MIR-1178	0.409486	0.684561	0.852315	0.781712	0.581676	38.5044	37.7227
	hsa-miR-26a-2#	-0.403803	0.688699	0.85357	-0.609786	1.52603	38.2956	38.9054
	mmu-miR-153	0.405195	0.687685	0.85357	0.319621	0.80128	40	39.6804
	hsa-miR-649	0.405287	0.687618	0.85357	0.190679	0.876194	40	39.8093
	HSA-MIR-1267	0.400488	0.691117	0.854759	0.795948	0.575965	38.1681	37.3722
	hsa-miR-671-3p	-0.399623	0.691749	0.854759	-0.99434	1.99217	34.2829	35.2772
	hsa-miR-27a	0.389463	0.699183	0.862642	1.04139	0.485858	28.6243	27.5829
	hsa-miR-589	-0.382916	0.70399	0.867264	-0.795136	1.73524	37.1947	37.9898
	hsa-miR-659	-0.376335	0.708833	0.868981	-0.834587	1.78335	37.0478	37.8824
	hsa-miR-548d	0.375251	0.709632	0.868981	0.553752	0.681246	40	39.4462
	hsa-miR-601	0.376857	0.708448	0.868981	0.766224	0.587954	38.2686	37.5024
	hsa-miR-23a#	0.37007	0.713456	0.872358	0.206655	0.866544	39.6939	39.4873
	mmu-miR-96	0.365926	0.71652	0.874796	1.0192	0.493391	33.4352	32.416
	hsa-miR-146b	-0.361154	0.720054	0.8778	-2.03052	4.08553	24.1005	26.131
	hsa-miR-616	-0.358948	0.721689	0.878485	-0.958071	1.94271	34.0539	35.012
	hsa-miR-494	-0.356798	0.723285	0.879119	-1.24116	2.36388	35.4992	36.7404
	hsa-miR-34a#	0.325724	0.746482	0.903287	1.20349	0.434225	27.4516	26.2482
	hsa-miR-518f	0.326203	0.746122	0.903287	0.966236	0.51184	35.6642	34.698
	hsa-miR-380-5p	0.322343	0.749021	0.90502	0.405448	0.755002	39.8093	39.4039
	hsa-miR-505#	-0.308856	0.759176	0.915938	-0.789424	1.72838	32.3571	33.1465
	hsa-miR-188-3p	0.304019	0.762829	0.91899	0.37794	0.769535	40	39.6221
	hsa-miR-213	0.298279	0.767171	0.922436	0.967879	0.511257	34.0462	33.0784
	hsa-miR-194	-0.297258	0.767945	0.922436	-0.881923	1.84283	26.4687	27.3507
	hsa-miR-518e	0.289577	0.773769	0.928069	0.87609	0.544842	35.0588	34.1827
	hsa-miR-643	0.282244	0.779341	0.932019	0.261479	0.834233	39.4571	39.1957
	rno-miR-29c#	0.282892	0.778848	0.932019	1.03603	0.487666	30.8106	29.7746
	hsa-miR-216b	0.270221	0.788503	0.9416	0.36145	0.778382	40	39.6386
	hsa-miR-519d	0.263067	0.793969	0.946745	0.818354	0.567089	33.3775	32.5591
	hsa-miR-519e#	-0.239808	0.811813	0.966613	-0.526445	1.44038	37.6367	38.1632
	hsa-miR-215	-0.233605	0.816589	0.969477	-0.648305	1.56733	36.4583	37.1066
	hsa-miR-23a	-0.221381	0.826022	0.979255	-0.702414	1.62723	35.1272	35.8296
	hsa-miR-338-3p	0.193309	0.847782	0.997821	0.333257	0.793742	37.8822	37.5489
	hsa-miR-409-5p	0	1	1	0	1	40	40
	hsa-miR-299-3p	0	1	1	0	1	40	40
	hsa-miR-378	0.113695	0.910099	1	0.262221	0.833803	36.6158	36.3535
	hsa-miR-424#	0	1	1	0	1	40	40
	hsa-miR-23b#	0	1	1	0	1	40	40
	hsa-miR-453	0	1	1	0	1	40	40
	hsa-miR-485-5p	0	1	1	0	1	40	40
	hsa-miR-302b#	0	1	1	0	1	40	40
	hsa-miR-431#	0	1	1	0	1	40	40
	HSA-MIR-1182	0	1	1	0	1	40	40
	hsa-let-7a#	0	1	1	0	1	40	40
	hsa-miR-296-3p	0	1	1	0	1	40	40
	hsa-miR-218-2#	0	1	1	0	1	40	40
	hsa-miR-302d#	0	1	1	0	1	40	40
	hsa-let-7e#	0	1	1	0	1	40	40
	hsa-miR-26b#	-0.0771593	0.938916	1	-0.191007	1.14156	34.7673	34.9583
	hsa-miR-887	0	1	1	0	1	40	40
	HSA-MIR-1205	0	1	1	0	1	40	40
	hsa-miR-129	0	1	1	0	1	40	40
	HSA-MIR-1245	0	1	1	0	1	40	40
	hsa-miR-551b#	4.8437e-14	1	1	7.10543e-15	1	40	40
	hsa-miR-656	5.90542e-15	1	1	7.10543e-15	1	40	40
	hsa-miR-326	0.0382054	0.969731	1	0.0823095	0.944544	37.1237	37.0414
	HSA-MIR-1324	0	1	1	0	1	40	40
	hsa-miR-369-5p	1.68257e-14	1	1	7.10543e-15	1	40	40
	HSA-MIR-1290	0.155923	0.876947	1	0.38381	0.766411	29.6892	29.3054
	hsa-miR-509-5p	-0.0402722	0.968094	1	-0.05325	1.0376	39.1018	39.155
	hsa-miR-182#	-0.133261	0.894715	1	-0.30579	1.2361	36.1694	36.4752
	hsa-miR-542-3p	6.87844e-15	1	1	7.10543e-15	1	40	40
	hsa-miR-455-3p	0	1	1	0	1	40	40
	hsa-miR-518b	-0.091475	0.927612	1	-0.198043	1.14714	36.6554	36.8534
	hsa-miR-509-3-5p	0	1	1	0	1	40	40
	hsa-miR-525	7.01176e-15	1	1	7.10543e-15	1	40	40
	hsa-miR-524-5p	0	1	1	0	1	40	40
	hsa-miR-617	0	1	1	0	1	40	40
	hsa-miR-518f#	0	1	1	0	1	40	40
	hsa-miR-629	0.1857	0.853702	1	0.335317	0.79261	37.4252	37.0898
	hsa-miR-450b-5p	0	1	1	0	1	40	40
	hsa-miR-544	0	1	1	0	1	40	40
	hsa-miR-548a-5p	0	1	1	0	1	40	40
	hsa-miR-517#	5.16021e-15	1	1	7.10543e-15	1	40	40
	hsa-miR-600	0	1	1	0	1	40	40
	HSA-MIR-548L	0	1	1	0	1	40	40
	hsa-miR-557	0	1	1	0	1	40	40
	hsa-miR-518e#	0	1	1	0	1	40	40
	hsa-miR-487a	0	1	1	0	1	40	40
	hsa-miR-384	0	1	1	0	1	40	40
	hsa-miR-450b-3p	0	1	1	0	1	40	40
	hsa-miR-377#	-0.0432192	0.965761	1	-0.0473548	1.03337	38.8868	38.9341
	hsa-miR-302a#	0	1	1	0	1	40	40
	HSA-MIR-1200	0	1	1	0	1	40	40
	hsa-miR-578	0	1	1	0	1	40	40
	hsa-miR-448	0	1	1	0	1	40	40
	hsa-miR-431	0	1	1	0	1	40	40
	hsa-miR-220c	0	1	1	0	1	40	40
	hsa-miR-105	0	1	1	0	1	40	40
	hsa-miR-770-5p	0	1	1	0	1	40	40
	hsa-let-7b#	0	1	1	0	1	40	40
	hsa-miR-223#	0.128934	0.898113	1	0.342499	0.788674	29.5476	29.2051
	hsa-miR-24-1#	0	1	1	0	1	40	40
	hsa-miR-298	0	1	1	0	1	40	40
	hsa-miR-491-3p	0	1	1	0	1	40	40
	hsa-miR-219-2-3p	0	1	1	0	1	40	40
	hsa-let-7f-1#	0	1	1	0	1	40	40
	HSA-MIR-1197	9.5469e-15	1	1	7.10543e-15	1	40	40
	hsa-miR-218-1#	0	1	1	0	1	40	40
	hsa-miR-196a#	0	1	1	0	1	40	40
	hsa-miR-367#	0	1	1	0	1	40	40
	HSA-MIR-338-5P	-0.0483226	0.961721	1	-0.0838214	1.05982	37.9299	38.0137
	ath-miR159a	0	1	1	0	1	40	40
	ath-miR159a	0	1	1	0	1	40	40
	hsa-miR-872	1.32994e-14	1	1	7.10543e-15	1	40	40
	hsa-miR-483-3p	0	1	1	0	1	40	40
	HSA-MIR-1252	0	1	1	0	1	40	40
	hsa-miR-633	0	1	1	0	1	40	40
	HSA-MIR-665	0	1	1	0	1	40	40
	hsa-miR-657	0	1	1	0	1	40	40
	hsa-miR-142-3p	0.0309993	0.975438	1	0.119131	0.920742	22.5861	22.467
	hsa-miR-147	8.69348e-15	1	1	7.10543e-15	1	40	40
	hsa-miR-871	4.8437e-14	1	1	7.10543e-15	1	40	40
	hsa-miR-124#	0	1	1	0	1	40	40
	HSA-MIR-1225-3P	0	1	1	0	1	40	40
	HSA-MIR-1228#	0	1	1	0	1	40	40
	hsa-miR-658	0	1	1	0	1	40	40
	hsa-miR-648	0	1	1	0	1	40	40
	hsa-miR-640	0	1	1	0	1	40	40
	hsa-miR-551b	0	1	1	0	1	40	40
	hsa-miR-191	0.0159048	0.987396	1	0.0653333	0.955724	19.7999	19.7345
	hsa-miR-885-3p	0	1	1	0	1	40	40
	hsa-miR-873	0	1	1	0	1	40	40
	hsa-miR-876-5p	0	1	1	0	1	40	40
	hsa-miR-886-3p	0.153139	0.879127	1	0.41489	0.750076	35.5464	35.1315
	hsa-miR-92a	-0.0818654	0.935198	1	-0.159124	1.11661	20.4894	20.6486
	hsa-miR-122#	0	1	1	0	1	40	40
	HSA-MIR-1825	0	1	1	0	1	40	40
	hsa-miR-641	0	1	1	0	1	40	40
	HSA-MIR-1255A	0	1	1	0	1	40	40
	HSA-MIR-1224-3P	1.35084e-14	1	1	7.10543e-15	1	40	40
	hsa-miR-631	1.88532e-14	1	1	7.10543e-15	1	40	40
	hsa-miR-935	0	1	1	0	1	40	40
	hsa-miR-556-5p	0	1	1	0	1	40	40
	hsa-miR-890	0	1	1	0	1	40	40
	HSA-MIR-1208	0	1	1	0	1	40	40
	hsa-miR-564	0.168687	0.866968	1	0.479576	0.717188	38.0382	37.5586
	hsa-miR-581	6.10259e-14	1	1	7.10543e-15	1	40	40
	hsa-miR-583	0	1	1	0	1	40	40
	hsa-miR-223	0.0209962	0.983362	1	0.086225	0.941984	17.6037	17.5175
	hsa-miR-329	0	1	1	0	1	40	40
	hsa-miR-25	0.144004	0.886284	1	0.38324	0.766714	24.9091	24.5259
	hsa-miR-34c	1.02595e-14	1	1	7.10543e-15	1	40	40
	hsa-miR-15a#	-0.127238	0.899446	1	-0.319045	1.2475	34.3465	34.6655
	hsa-miR-518a-5p	0	1	1	0	1	40	40
	hsa-miR-520d-5p	0	1	1	0	1	40	40
	hsa-miR-523	0.140801	0.888797	1	0.416081	0.749458	34.4401	34.024
	hsa-miR-933	0	1	1	0	1	40	40
	hsa-miR-501	-0.155361	0.877387	1	-0.372843	1.2949	36.7728	37.1456
	hsa-miR-500	0.1344	0.89382	1	0.422486	0.746138	34.1114	33.6889
	hsa-miR-622	0.0934195	0.926078	1	0.271852	0.828255	34.8178	34.5459
	hsa-miR-628-3p	0.00911969	0.992773	1	0.0256738	0.982362	31.0757	31.05
	hsa-miR-589	0.134842	0.893473	1	0.406448	0.754479	33.7372	33.3308
	HSA-MIR-1286	0	1	1	0	1	40	40
	hsa-miR-572	-0.135721	0.892783	1	-0.325738	1.25331	33.8004	34.1262

## Sheet: S9
	Table S9 - Comparison of miRNA expression using LIMMA analysis between human milk cells and maternal plasma.
	Here only the differentially expressed reliable miRNAs are included (where Ct is between 8 and 29, and were present in at least 4 samples per group).
	miRNA species	meanTarget	meanCalibrator	ddCt	FC	adj.p.value
	hsa-miR-429	39.9513	20.2183	19.733	1.14759e-06	1.61965e-19
	mmu-miR-187	40	23.2074	16.7926	8.80868e-06	3.82034e-16
	hsa-miR-141	40	18.4064	21.5936	3.16001e-07	4.30217e-16
	hsa-miR-135b	40	26.6312	13.3688	9.45371e-05	2.21573e-11
	hsa-miR-205	37.1379	23.8942	13.2437	0.0001031	6.97959e-09
	hsa-miR-99a	38.5428	22.0028	16.54	1.04943e-05	1.27902e-08
	hsa-miR-122	23.6853	40	-16.3147	81509.1	1.76632e-07
	hsa-miR-200a#	37.5002	21.8412	15.659	1.93271e-05	3.9593e-07
	hsa-miR-182	39.8592	27.7905	12.0687	0.00023279	1.45016e-06
	hsa-miR-135a	38.829	25.7984	13.0306	0.000119509	2.20277e-06
	hsa-miR-199a-3p	18.6749	34.1296	-15.4547	44907.7	2.52489e-06
	hsa-miR-146b-3p	38.686	25.8064	12.8796	0.000132691	6.77427e-06
	HSA-MIR-590-3P	36.08	22.3933	13.6867	7.58398e-05	1.95522e-05
	hsa-miR-139-3p	27.0324	40	-12.9676	8010.26	3.76005e-05
	hsa-miR-200a	33.4648	16.7479	16.717	9.28316e-06	5.32837e-05
	hsa-miR-511	34.3022	21.4124	12.8898	0.000131763	7.6814e-05
	hsa-miR-345	32.2972	21.6754	10.6219	0.000634605	9.32264e-05
	hsa-miR-210	34.1114	22.0569	12.0545	0.000235092	0.0002501
	hsa-miR-432	28.3944	39.5592	-11.1647	2295.71	0.000361614
	hsa-miR-30a-3p	33.3192	19.6795	13.6397	7.83499e-05	0.000430799
	mmu-miR-451	21.3561	33.0492	-11.6931	3311.2	0.000617582
	hsa-miR-200b	29.672	16.0467	13.6253	7.91345e-05	0.000769937
	hsa-miR-140-3p	37.2136	26.5814	10.6322	0.000630059	0.000804175
	hsa-miR-126#	22.2728	33.5683	-11.2955	2513.46	0.0012706
	hsa-miR-517c	38.1866	26.7513	11.4353	0.000361115	0.00145284
	mmu-miR-379	27.143	38.7818	-11.6389	3188.92	0.00228702
	hsa-miR-376a	25.5704	36.2302	-10.6598	1617.72	0.00265794
	hsa-miR-29c	26.6219	19.2236	7.39831	0.0059277	0.00311083
	hsa-miR-34a	36.5985	25.6742	10.9244	0.000514566	0.00311083
	hsa-miR-484	39.5056	20.8692	18.6364	2.45403e-06	0.00346985
	hsa-miR-30a-5p	26.7044	16.0648	10.6396	0.000626828	0.00346985
	hsa-miR-375	27.9432	18.6014	9.34182	0.0015411	0.00346985
	hsa-miR-221	21.5241	33.2196	-11.6955	3316.7	0.00346985
	hsa-miR-30d	28.6107	18.763	9.8477	0.0010853	0.00346985
	hsa-miR-125b	33.8135	23.8012	10.0123	0.000968285	0.00346985
	hsa-miR-574-3p	25.4641	16.6474	8.81671	0.00221771	0.00346985
	hsa-miR-29a	28.883	18.4713	10.4117	0.000734118	0.00433518
	hsa-miR-339-3p	28.5245	22.1223	6.40224	0.0118231	0.00525215
	hsa-let-7g	26.1834	18.3551	7.82833	0.00439986	0.0069464
	hsa-miR-148a	29.1848	19.3309	9.85396	0.00108059	0.00717848
	hsa-miR-200b#	37.5287	27.2047	10.324	0.000780151	0.00874616
	hsa-miR-15a	33.9581	24.8945	9.06361	0.00186888	0.0106836
	hsa-miR-452	37.1261	26.5006	10.6255	0.000632998	0.0134849
	hsa-miR-376c	26.2463	36.6757	-10.4294	1379.03	0.015042
	hsa-miR-590-5p	28.6353	20.937	7.69829	0.00481487	0.015042
	hsa-miR-126	23.0212	36.6282	-13.607	12477.4	0.0172717
	hsa-miR-224	30.9054	21.9862	8.91923	0.00206559	0.0183014
	hsa-miR-200c	35.9123	20.6365	15.2758	2.52074e-05	0.0183014
	hsa-miR-31	35.6462	26.3187	9.32752	0.00155645	0.0187244
	hsa-let-7a	31.0835	20.9416	10.1419	0.000885054	0.0202801
	hsa-miR-885-5p	26.0846	18.7072	7.37747	0.00601394	0.0215543
	hsa-miR-628-5p	31.5087	23.8158	7.69291	0.00483286	0.02419
	hsa-miR-886-5p	27.8368	34.7473	-6.91045	120.296	0.0243684
	hsa-miR-139-5p	25.8141	33.7696	-7.95544	248.214	0.0257771
	hsa-miR-517a	35.584	26.7122	8.87179	0.00213465	0.02585
	hsa-miR-324-3p	31.472	24.5693	6.90265	0.00835786	0.02585
	hsa-miR-328	21.0702	28.6657	-7.59552	193.411	0.0270449
	hsa-miR-374	24.3849	18.645	5.7399	0.0187119	0.0270449
	hsa-miR-195	26.6662	20.6466	6.01968	0.0154133	0.0292926
	HSA-MIR-664	32.4355	20.5864	11.8491	0.000271053	0.0316203
	hsa-miR-598	33.4295	27.5178	5.91175	0.0166107	0.0316666
	HSA-MIR-1274A	27.4733	19.6673	7.80604	0.00446834	0.0332637
	hsa-miR-193a-3p	33.6801	26.3682	7.3119	0.0062936	0.0399748
	hsa-miR-30b	24.0723	14.2726	9.79978	0.00112195	0.0431829
	hsa-miR-27a#	35.4534	28.1273	7.3261	0.00623193	0.0431829
	mmu-miR-374-5p	27.973	21.3584	6.61467	0.0102044	0.0431829
	hsa-miR-512-3p	33.5605	25.5076	8.05296	0.00376547	0.0431829
	HSA-MIR-577	35.1641	27.245	7.91913	0.00413147	0.0437219
	hsa-miR-522	32.99	25.5457	7.44434	0.00574156	0.0445067
	hsa-miR-22	35.6442	24.1609	11.4833	0.000349276	0.0479371
	hsa-miR-193b	27.9483	19.9538	7.99448	0.00392122	0.0490937

[truncated: 13 more sheets: S10, S11, S12, S13, S14A-B, S15, S16, S17, S18, S19, S20, S21, S22]
